# Supplementary material for: Application of a Novel “Pan-Genome”-Based Strategy for Assigning RNAseq Transcript Reads to Staphylococcus aureus Strains
Source: PLoS One. 2015 Dec 30;10(12):e0145861. doi: 10.1371/journal.pone.0145861 (PMC4696825; doi:10.1371/journal.pone.0145861)
Supplement: S1 Table — (XLSX) [file pone.0145861.s004.xlsx]

## Sheet: Table S1
Supplementary Table 1 - Complete list of S. aureus genomic sequences used in comparative evaluations.
Strain	NCBI project id.	Ref. seq.*
MW2	57903	NC_003923
MSSA476	57841	NC_002953
N315	57837	NC_002745
Mu50	57835	NC_002758
Mu3	58817	NC_009782
ED98	41455	NC_013450
JH9	58455	NC_009487
JH1	58457	NC_009632
04-02981	161969	NC_017340
ECT_R_2	159389	NC_017343
USA300_TCH1516	58925	NC_010079
USA300_FPR3757	58555	NC_007793
Newman	58839	NC_009641
NCTC_8325	57795	NC_007795
VC40	88071	NC_016912
JKD6008	159855	NC_017341
COL	57797	NC_002951
MRSA252	57839	NC_002952
M013	88065	NC_016928
MSHR1132	89393	NC_016941
ED133	159689	NC_017337
RF122	57661	NC_007622
71193	162141	NC_017673
ST398	159247	NC_017333
LGA251	159391	NC_017349
HO 5096 0412	162163	NC_017763
JKD6159	159691	NC_017338
11819-97	159981	NC_017351
TCH60	159859	NC_017342
08BA02176	175257	NC_018608
T0131	159861	NC_017347
TW20	159241	NC_017331
*Sequence data was obtained from the NCBI ftp site.
