# Supplementary material for: Application of a Novel “Pan-Genome”-Based Strategy for Assigning RNAseq Transcript Reads to Staphylococcus aureus Strains
Source: PLoS One. 2015 Dec 30;10(12):e0145861. doi: 10.1371/journal.pone.0145861 (PMC4696825; doi:10.1371/journal.pone.0145861)
Supplement: S2 Table — The list comprises abundances in in vitro exponential (EX) and stationary phase (ST) cultures of S. aureus USA300 strain LAC grown in Brain Heart Infusion (BHI) media; in vitro EX and ST phase cultures of S. aureus strain IPL32 grown in BHI; in vitro EX phase cultures of both strains grown in a Synthetic Nasal Medium (SNM) replicating human nasal secretions, and in vivo S. aureus-specific component of the anterior nares. Each OG is indicated by a representative gene and the gene name (if available). OGs where the number of reads assigned to this OG were above 0.005 of the total number of reads under one of the seven conditions are shown. (XLSX) [file pone.0145861.s005.xlsx]

## Sheet: Sheet2
Supplementary Table 2. Transcript abundances of genes expressed by S. aureus during each of the 7 conditions
The list comprises abundances in in vitro exponential (EX) and stationary phase (ST) cultures of S. aureus USA300 strain LAC grown in Brain Heart Infusion (BHI) media; in vitro EX and ST phase cultures of S. aureus strain IPL32 grown in BHI; in vitro EX phase cultures of both strains grown in a Synthetic Nasal Medium (SNM) replicating human nasal secretions, and in vivo S. aureus-specific compone…
OG	Representative gene	Gene name	USA300 (BHI-EX)	USA300 (BHI-ST)	IPL32 (BHI-EX)	IPL32 (BHI-ST)	USA300 (SNM-EX)	IPL32 (SNM-EX)	in vivo
Group1527	USA300HOU_0541	tufA	5980.4	4525.04	7622.34	2602.37	1243.1	2188.56	23
Group2132	USA300HOU_0122	spa	5858.03	6490.86	279.94	88.56	69.52	13.67	0
Group2089	SACOL0593	fusA	3956.68	2648.9	4129.84	1154.77	1811.28	2083.38	12
Group1522	USA300HOU_0536	rpoB	3195.59	1406.22	2239.94	892.87	1363.82	1401.45	9
Group1523	USA300HOU_0537	rpoC	3136.65	1881.06	2630.19	1291.44	1172.09	1482.92	7
Group567	USA300HOU_1645		2980.75	1586.18	3260.29	546.92	1222.71	1020.01	0
Group236	USA300HOU_1190	tsf	2514.82	1385.92	2444.68	868.23	1086.94	1608.78	5
Group106	USA300HOU_1039	pdhD	2457.17	3273.22	2674.82	2241.52	652.89	1530.21	4
Group1722	USA300HOU_0806	eno	2302.46	2643.71	2315.46	3209.79	608.14	1098.19	17
Group1268	USA300HOU_2600	mqo2	2119.05	2315.94	2596.42	3089.82	712.11	1325.42	5
Group95	USA300HOU_1026	ptsI	2108.58	2294.4	2281.94	2080	1537.65	1938.68	3
Group1421	USA300HOU_0388	ssb	2042.01	1060.39	2222.32	327.53	1081.86	933.21	5
Group402	USA300HOU_1398		2016.84	1150.08	2248.37	1106.94	2442.65	1802.99	1
Group1878	SACOL1199	ftsZ	1727.18	1484.39	1824.22	1898.3	1331.76	1464.1	2
Group9	USA300HOU_0518	clpC	1725.98	869.51	754.28	695.58	465.27	382.94	7
Group1127	USA300HOU_2393		1717.08	1155.56	1020.28	534.5	1170.4	600.43	0
Group883	USA300HOU_2115	pyrG	1672	695.65	1138.42	237.3	271.53	497.17	0
Group1494	USA300HOU_0505	ftsH	1604.7	1103.31	1551.25	995.42	828.36	891.32	1
Group1797	USA300HOU_0921	pgi	1466.84	3035.06	1455.08	3229.07	1971.46	1439.36	4
Group965	USA300HOU_2221	secY	1444.19	1303.78	1433.1	640.18	641.45	835.02	5
Group881	USA300HOU_2113	fba	1389.57	1496.9	1542.44	1693.23	616.02	1040.23	1
Group862	USA300HOU_2095	atpA	1357.82	909.37	737.54	472.08	530.59	658.86	6
Group1509	USA300HOU_0006	gyrA	1287.75	724.49	855.65	464.9	259.97	464.13	4
Group1641	USA300HOU_0709	mgrA	1249.09	1480.62	1452.19	3410.98	1325.37	1047.11	2
Group959	USA300HOU_2215	rpoA	1242.91	947.97	1402.43	432.5	461.3	544.82	10
Group1718	USA300HOU_0802	gapA	1241.22	2018.11	1763.69	2556.67	960.06	943.5	11
Group75	USA300HOU_1004	qoxB	1229.52	3119.91	1155.17	2054.14	1066.39	1299.71	7
Group509	USA300HOU_1581	dnaK	1219.94	643.39	841.72	542.23	489.3	365.72	15
Group1891	SACOL1257	rplS	1202.01	451.57	2169.73	189.11	382.33	650.93	1
Group859	USA300HOU_2093	atpD	1180.71	815.21	898.22	504.29	391.2	556.37	4
Group1638	USA300HOU_0706	bacA	1157.25	473.52	245.16	97.96	275.32	244.26	2
Group1705	USA300HOU_0787	uvrA	1144.15	485.72	485.34	387.34	219.15	264.22	2
Group262	USA300HOU_1218		1136.2	915.27	958.71	815.34	840.66	584.69	6
Group844	USA300HOU_2076		1133.52	467.37	1177.07	108.03	396.28	450.75	1
Group852	USA300HOU_2087		1125.61	448.32	1319.11	163.21	848.77	802.56	1
Group1992	SACOL2238	rplD	1120.96	430.81	1564.19	221.59	315.49	533.29	3
Group1236	USA300HOU_2564	isaA	1111.04	322	1534.54	139.02	2390.31	1590.9	0
Group2123	SACOL1036		1110.48	414.22	1527.47	408.33	876.21	1298.98	0
Group391	USA300HOU_1388	pbp2	1093.7	611.22	954.88	619.51	848.82	975.71	3
Group114	USA300HOU_1047	typA	1088.29	320.91	1012.49	176.88	328.7	637.38	4
Group283	USA300HOU_1240	glnA	1087.65	1464.34	945.83	267.44	939.99	543.7	5
Group1789	USA300HOU_0914	prsA1	1057.16	1384.99	1452.03	1185.15	1511.02	887.51	1
Group251	USA300HOU_1206	pnp	1048.19	610.28	778.24	612.02	454.21	647.32	0
Group662	USA300HOU_1749	leuS	1046.31	509.98	400.99	464.47	181.91	272.9	3
Group1702	USA300HOU_0780	secA1	1045.56	559.86	907.25	508.16	727.5	891.63	5
Group1762	USA300HOU_0885	lipA	1019.39	726.25	1312.17	623.91	875.59	981.8	0
Group912	USA300HOU_0220	malK	1015.37	406.11	388.07	353.85	132.4	111.12	0
Group558	USA300HOU_1638	tgt	1002.87	278.9	816.95	141.29	176.43	321.51	7
Group802	USA300HOU_2024	groEL	1000.21	583.23	540.93	574	287.26	380.75	5
Group1018	USA300HOU_0233	pflB	997.65	2348.24	288.79	778.35	144.66	167.84	0
Group587	USA300HOU_1666	clpX	988.34	572.66	854.53	370.96	351.89	586.85	1
Group1128	USA300HOU_2394		946.46	755.67	575.53	478.93	1199.03	380.98	0
Group1431	USA300HOU_0403	ahpF	933.01	1262.46	669.97	1513.57	317.84	517.51	4
Group1440	USA300HOU_0413	guaB	929.61	665.75	696.8	879.33	565.92	666.23	5
Group1447	USA300HOU_0005	gyrB	919.03	474.75	573.69	368.2	268.48	382.21	2
Group1129	USA300HOU_2395		892.5	904.82	616.39	511.34	1227.16	423.76	0
Group1776	USA300HOU_0902		886.12	680.98	1135.51	610.56	287.84	566.91	4
Group1556	USA300HOU_0577		885.81	1372.66	1086.93	1250.89	2267.77	2901.42	0
Group876	USA300HOU_2109	rho	880.04	618.86	669.93	286.41	441.96	456.3	1
Group1908	SACOL1384	opuD1	879.62	274.94	895.24	74.42	474.12	1218.19	0
Group680	USA300HOU_1777	metK	875.23	566.92	591.6	251.25	1262.53	652.47	0
Group61	USA300HOU_0786	uvrB	874.24	406.19	359.3	323.82	181.66	200.07	9
Group73	USA300HOU_1003	qoxC	864.82	1779.89	1002.4	993.19	453.44	471.53	2
Group1942	SACOL1727	infC	858.43	346.23	909.24	217.92	407.12	530.85	5
Group584	USA300HOU_1664	hemA	845.58	1820.05	940.99	1963.34	1242.43	917.73	4
Group1669	USA300HOU_0742		832.51	447.19	1244.71	317.64	1199.91	1658.02	1
Group261	USA300HOU_1217	recA	832.35	438.96	623.38	590.68	365.91	514.93	0
Group246	USA300HOU_1201	infB	831.94	442.75	693.81	288.73	262	440.9	2
Group1868	SACOL1136		827.12	307.78	1220.77	151.25	222.77	383.21	3
Group304	USA300HOU_1283	citB	823.26	517.35	807.81	709.54	456.34	585.75	2
Group442	USA300HOU_1512	gnd	821.39	1064.33	1108.58	888.19	852.33	992.63	2
Group492	USA300HOU_1563	rpoD	817.29	473.85	632.32	354.57	356.66	437.75	3
Group429	USA300HOU_0162	adhE	813.98	570.83	207.39	408.21	151.23	72.33	1
Group299	USA300HOU_1279	tkt	812.44	1103.79	744.5	1185.32	570.24	806.89	2
Group513	USA300HOU_1586	lepA	807.96	389.05	700.69	317.81	303.99	418.39	1
Group964	USA300HOU_2220	adk	802.7	749.31	720.42	303.79	331.78	364.73	1
Group605	USA300HOU_1684	pykA	790.5	873.35	966.83	1407.1	346.02	691.94	2
Group120	USA300HOU_1054	ctaB	788.19	684.28	689.84	308.72	592.95	626.16	0
Group495	USA300HOU_1566	glyS	780.03	656.65	894.3	598.27	846.7	819.16	1
Group1441	USA300HOU_0414	guaA	776.25	689.34	857.63	1197.48	389.91	645.13	2
Group1811	USA300HOU_0942	fabF	771.9	419.19	1122.51	399	344.87	550.29	1
Group1581	USA300HOU_0622	sarA	767.56	422.15	1287.34	645.7	2725.78	1304.07	3
Group588	USA300HOU_1667	tig	765.84	566.35	1127.45	347.44	325.45	532.5	3
Group1496	USA300HOU_0507	cysK	745.69	663.58	574.72	557.84	1373.47	499.48	9
Group1351	USA300HOU_2714	gidA	723.65	297.74	435.69	167.44	123.9	170.27	2
Group1548	USA300HOU_0567	proP	719.42	984.65	503.26	244.27	1065.15	648.94	0
Group190	USA300HOU_1141	carB	718.18	386.47	302.73	184.88	118.31	152.88	3
Group100	USA300HOU_1031		715.67	625.46	889.3	511.04	557.11	923.52	5
Group2220	USA300HOU_1957		712.93	198.64	247.15	40.01	27.35	38.74	0
Group2272	USA300HOU_1959		708.26	168.09	293.76	42.19	12.19	18.98	0
Group111	USA300HOU_1044		707.85	666.51	724.62	834.89	1495.33	1130.87	0
Group228	USA300HOU_1181	topA	706.78	428.71	657.98	328.81	424.6	469.29	3
Group1755	USA300HOU_0875	sufB	706.73	405.02	647.16	372.45	485.07	615.39	4
Group1717	USA300HOU_0801	gapR	691.62	1733.85	880.52	2773.58	445.27	356.92	1
Group1589	USA300HOU_0651	sitA	687.69	1578.41	54.55	1721.73	188.81	78.3	2
Group460	USA300HOU_1530	efp	677.33	401.78	738.45	410.91	419.91	429.04	0
Group1852	USA300HOU_0993	menB	656.03	367.88	531.98	306.85	174.5	301.76	5
Group869	USA300HOU_2103	glyA	649.93	659.85	313.69	662.71	441.02	362.65	0
Group2054	USA300HOU_0293		649.15	267.53	449.58	111.43	120.54	86.69	0
Group1941	SACOL1726	rpmI	640.99	239.67	735.49	188.28	316.78	332.21	4
Group64	USA300HOU_0001	dnaA	634.2	437.31	380.14	309.19	412.22	259.69	0
Group871	USA300HOU_2104		630.83	1860.38	708.8	1420.17	1588.36	1302.7	0
Group635	USA300HOU_1721	fhs	628.11	528.06	237.24	652.22	267.45	510.8	0
Group105	USA300HOU_1038	pdhC	623.91	920.19	652.95	608.55	286	593.86	4
Group1714	USA300HOU_0797	clpP	612.12	432.56	460.51	352.77	295.5	307.55	5
Group169	USA300HOU_1119	mraW	602.22	1009.28	663.95	1075.21	573.51	417.52	0
Group511	USA300HOU_1583	hrcA	596.98	593.09	740.52	689.58	916.94	508.65	1
Group556	USA300HOU_1636	secD	590.09	322.98	709.69	505.26	521.63	677.66	0
Group856	USA300HOU_2090	murA	588.47	620.47	424.81	515.81	375.65	386.41	1
Group5	USA300HOU_0203		588.23	620.78	510.15	112.12	265.19	786.41	0
Group873	USA300HOU_2106	prfA	584.46	252.52	452.67	136.74	139.56	186.58	0
Group1590	USA300HOU_0652	sitD	582.46	1500.78	26.76	1465.82	155.79	64.35	1
Group1502	USA300HOU_0514	nupC1	576.74	285.14	289.84	144.22	190.14	228.67	1
Group1487	USA300HOU_0497	mfd	575.55	324.14	267.97	359.94	286.89	269.15	0
Group341	USA300HOU_1327		570.5	237.58	949.78	199.06	256.81	674.57	2
Group653	USA300HOU_1739		569.28	525.78	588.59	371.18	303.84	294.88	2
Group104	USA300HOU_1037	pdhB	568.18	807.84	894.15	634.34	263.72	595.21	4
Group1772	USA300HOU_0896	dltD	566.21	305.19	573.63	249.66	211.26	319.56	1
Group2157	SACOL2240	rpsJ	558.58	239.79	542.07	129.57	245.76	233.19	4
Group576	USA300HOU_1655	valS	553.37	404.72	386.2	191.88	206.74	286.42	1
Group91	USA300HOU_1022		547.67	605.76	677.83	663.22	1257.92	824.36	2
Group118	USA300HOU_1052	pycA	544.15	547.99	183.63	464.95	890.06	642.61	1
Group1480	USA300HOU_0490	metS	540.96	361.41	412.98	334.99	357.58	338.95	0
Group1877	SACOL1198	ftsA	540.79	638.08	732.53	670.42	697.27	983.64	2
Group227	USA300HOU_1177	sucD	539.08	344.45	355.35	292.32	150.6	377.41	0
Group308	USA300HOU_1287	parE	534.08	284.67	376.14	189.51	199.89	262.28	1
Group1231	USA300HOU_2552	copA	530.04	332.2	276.94	265.59	301.05	169.64	3
Group989	USA300HOU_2238	glcU	529.67	188.72	291.85	126.85	293.61	189.14	0
YP_416773.1	SAB1297		528.81	957.49	1.98	1.78	976.3	0.65	0
Group1418	USA300HOU_0384		527.44	210.65	355.4	165.53	184.59	182.08	1
Group902	USA300HOU_2145	glmS	527.26	1444.79	734.61	1036.5	173.2	287.32	2
Group458	USA300HOU_1528	accC	525.56	303.92	490.36	276.1	224.06	354.9	0
Group493	USA300HOU_1564	dnaG	525.5	273.71	446.65	198.26	415.07	431.73	0
Group1838	USA300HOU_0979	terC	524.28	84.35	566.65	66.65	147.44	291.49	0
Group2724	ST398NM01_2350		521.85	59.07	811.01	22.76	195.87	316.71	0
Group1106	USA300HOU_2366	gltT	519.55	381.83	549.88	199.25	504.04	399.8	1
Group2087	SACOL0562	lysS	516.05	327.94	543.03	336.66	422.16	345.82	1
Group1469	USA300HOU_0477	dnaX	507.73	426.96	335.58	309.85	295.08	263.78	0
Group1721	USA300HOU_0805	pgm	506.6	1020.58	408.92	1000.06	273.06	278.87	0
Group1041	USA300HOU_2291	fdhA	506.09	1378.86	233.25	527.19	400.71	200.15	0
Group1465	USA300HOU_0472	gltB	502.09	277.33	128.03	273.42	1395.38	265.63	2
Group103	USA300HOU_1036	pdhA	501.48	996.34	580.66	611.99	305.83	382.07	2
Group2903	SAA6008_01950		494.03	231.51	12.9	13.87	426.98	13.37	9
Group1710	USA300HOU_0792	trxB1	490.98	483.1	489.37	442.08	487.39	418.75	6
Group780	USA300HOU_1921	ppaC	487.01	552.59	601.5	839.61	582.26	499.2	0
Group1458	USA300HOU_0465	sle1	486.97	155.2	454.48	188.47	1849.22	1290.95	0
Group312	USA300HOU_1293		486.29	506.52	543.03	657.25	906.75	780.57	0
Group313	USA300HOU_1294	fmtC	479.86	395.66	581.67	842.22	1172.93	1319.52	0
Group1610	USA300HOU_0674		478.42	385	828.8	441.35	440.57	571.04	3
Group224	USA300HOU_1176	sucC	477.31	381.97	283.77	253.79	343.95	478.49	3
Group1222	USA300HOU_2540	mvaS	477.16	377.62	323.54	200.07	250.65	241.33	1
Group1769	USA300HOU_0893	dltA	474.6	220.79	294.74	134.35	473.05	245.2	0
Group4	USA300HOU_0121	lctP	471.75	1811.46	349.42	1477.35	274.27	357.83	0
Group1596	USA300HOU_0658	tagG	471.41	313.67	508.28	308.12	441.44	416.76	0
Group623	USA300HOU_1705	ezrA	470.18	731.21	776.1	1185.42	689.64	875.52	1
Group971	USA300HOU_0228		467.08	56.8	937.91	15.61	63.7	146.58	0
Group483	USA300HOU_1555	sodA	465.73	213.22	504.18	584.48	638.69	503.61	7
Group252	USA300HOU_1207		464.13	621.79	703.62	458.56	540.25	576.46	1
Group1940	SACOL1725	rplT	463.64	188.6	705.64	151.77	184.03	218.88	0
Group1108	USA300HOU_2368	sarZ	461.16	611.2	473.51	468.78	709.87	420.58	0
Group1102	USA300HOU_2361		459.19	271.57	382.06	218.55	403.63	430.75	2
Group549	USA300HOU_1628	aspS	454.44	240.65	399.01	178.25	139.2	385.12	0
Group1530	USA300HOU_0544		452.9	1048.49	567.7	1802.83	791.93	689.54	0
Group1048	USA300HOU_2299		451.11	387.87	749.51	366.64	676.54	728.31	0
Group986	USA300HOU_2234		451.02	209.28	354.39	109.78	330.29	812.42	1
Group2153	USA300HOU_2034	agrC	446.83	1309.65	995.54	2046.56	1547.84	1892.98	0
Group1678	USA300HOU_0751		446.28	657.21	216.29	809.29	264.34	481.21	0
Group74	USA300HOU_0116	nptA	443.77	124.38	319.57	143.05	597.51	536.58	0
Group1267	USA300HOU_2599	fda	443.67	1264.36	566.84	1710.79	714.51	849.56	0
Group1016	USA300HOU_2266		441.95	73.94	640.27	28.46	710.24	817.6	0
Group880	USA300HOU_2112	murZ	439.65	209.18	277.96	240.79	280.58	245.07	1
Group502	USA300HOU_1574		438.47	368.82	228.24	304.46	268.52	204.07	0
Group617	USA300HOU_1698	ackA	438.18	470.04	412.99	492.87	133.31	259.3	0
Group437	USA300HOU_1507	zwf	437.08	505.68	578.72	837.49	588.71	667.67	2
Group642	USA300HOU_1729		436.21	833.93	650.03	1275.31	600.78	889.26	4
Group211	USA300HOU_1162		432.57	188.15	602.53	174.05	379.18	650.44	0
Group762	USA300HOU_1901	gatA	430.99	239.85	460.65	227.29	266.19	298.26	1
Group1719	USA300HOU_0803	pgk	429.2	889.44	364.29	867.88	298.02	198.93	4
Group1817	USA300HOU_0955	spxA	428.94	574.39	662.06	1123.98	875.92	471.88	9
Group273	USA300HOU_1231	glpK	427.79	159.36	174.63	105.24	87.39	145.12	1
Group1611	USA300HOU_0675		425.16	120.4	588.51	68.46	243.83	367.32	0
Group2214	USA300HOU_0950	oppD2	423.85	167.25	159.82	126.12	46.64	55.01	0
Group109	USA300HOU_1042	potA	423.12	106.95	234.25	74.15	419.9	526.43	1
Group309	USA300HOU_1288	parC	420.6	290.32	496.24	223.73	142.54	368.63	1
Group197	USA300HOU_1147	gmk	420.23	480.2	556.9	587.23	637.18	487.47	4
Group658	USA300HOU_1745		418.28	347.04	392.13	223.45	485.21	497.6	0
Group232	USA300HOU_1185	clpY	417.92	378.07	265	303.59	293.35	474.09	0
Group809	USA300HOU_2035	agrA	417.75	1052.21	1100.65	2312.53	1387.97	1611.49	0
Group237	USA300HOU_1191	pyrH	416.85	220.11	349.38	221.93	152.23	226.22	0
Group8	USA300HOU_2562		416.8	256.04	543.89	284.84	322.14	477.01	0
Group609	USA300HOU_1688		415.91	282.15	281.94	138.19	187.92	188.74	0
Group1439	USA300HOU_0412	pbuX	410.97	356.99	365.3	489.69	458.67	428.54	2
Group46	USA300HOU_2635	arcA	409.37	218	25.82	48.07	182.81	15.47	4
Group241	USA300HOU_1195	proS	408.61	178.32	379.08	134.53	236.74	295.14	0
Group2104	USA300HOU_0782	prfB	408.14	177.13	134.98	105.54	102.86	62.27	1
Group983	USA300HOU_2805	rplB	402.38	137.53	100.22	110.01	31.36	30.96	1
Group767	USA300HOU_1906	pcrA	400.88	169.7	218.39	164.15	180.03	244.2	0
Group2215	USA300HOU_0951	oppD3	400.65	161.02	107.18	112.41	42.6	47.81	0
Group552	USA300HOU_1632	relA2	398.28	406.58	431.77	444.82	579.78	441.56	1
Group1987	USA300HOU_2137		397.3	639.72	609.36	780.61	564.62	413.18	0
Group1289	USA300HOU_2630	clfB	396.82	184.9	452.58	172.89	115.69	198.66	0
Group1467	USA300HOU_0475		395.82	200.4	91.36	88.2	54.29	50.54	0
Group302	USA300HOU_0014		395.46	314.08	509.09	459.73	638.65	577.54	0
Group1887	SACOL1253	ffh	395.08	235.12	355.33	187.27	344.17	360.71	1
Group242	USA300HOU_1196	polC	394.62	166.5	405.92	214.17	222.14	374.83	2
Group1750	USA300HOU_0869		394.4	168.37	217.38	179.76	121.71	145.74	0
Group604	USA300HOU_1683		393.65	524.08	299.75	844.57	467.75	382.33	0
Group761	USA300HOU_1900	gatB	391.88	202.94	811.9	276.17	140.99	466.62	4
Group1491	USA300HOU_0502		388.12	291.08	484.38	346.81	194.83	289.04	2
Group475	USA300HOU_0016	dnaC	387.34	282.92	292.81	184.73	200.73	167.79	1
Group644	USA300HOU_1731		386.6	214.15	360.2	180.69	146.81	252.96	0
Group254	USA300HOU_1208		384.87	185.58	307.62	165.29	186.34	243.33	0
Group1756	USA300HOU_0009	serS	383.64	323.45	244.25	260.82	99.97	118.45	0
Group47	USA300HOU_2000		379.46	211.41	73.44	16.37	50.75	8.23	0
Group2811	USA300HOU_0866		377.71	238.4	1.99	0.6	141.05	0.24	0
Group727	USA300HOU_1861		377.68	172.41	236.16	110.67	103.2	151.32	0
Group1986	USA300HOU_2132	manA1	376.76	307.66	401.92	182.19	411.1	393.78	0
Group917	USA300HOU_2162		374.16	430.33	392.05	287.1	489.42	461.21	0
Group76	USA300HOU_1005	qoxA	374.13	913.4	310.67	684.92	323.98	301.96	0
Group890	USA300HOU_2125	pdp	373.68	264.8	143.93	151.52	72.37	95.22	0
Group892	USA300HOU_2127	deoD2	373.22	325.35	250.07	364.3	290.84	268.89	0
Group608	USA300HOU_1687	accD	373.14	171.92	205.59	89.1	201.46	174.26	2
Group1529	USA300HOU_0543	kbl	372.77	285.31	233.26	233.73	214.78	306.93	0
Group708	USA300HOU_1841		371.9	67.84	487.36	24.35	116.54	179.82	1
Group2084	SACOL0544	prsA	371.8	238.45	275.88	187.94	134.5	190.29	1
Group185	USA300HOU_1136	pyrR	371.56	69.01	331.48	39.5	135.01	203.67	0
Group1122	USA300HOU_2385		370	357.73	316.6	195.05	216.78	371.85	0
Group1352	USA300HOU_2715	trmE	368.64	103.88	267.99	50.96	110.81	117.52	1
Group1602	USA300HOU_0665	nupC2	367.34	385.07	486.39	404.7	351.48	436.68	0
Group177	USA300HOU_1126	ylmF	366.1	320.97	341.34	205.38	523.94	347.81	1
Group607	USA300HOU_1686	accA	364.02	179.68	255.12	108.28	130.08	196.08	1
Group72	USA300HOU_1002	qoxD	363.59	545.53	558.88	449.15	187.18	240.87	0
Group1506	USA300HOU_0519	radA	363	422.98	253.07	254.35	362.14	287.09	0
Group1726	USA300HOU_0810	vacB	361.67	238.46	340.47	204.48	342.02	399.44	3
Group1804	USA300HOU_0928		361.61	139.47	299.77	52.24	149.19	224.15	0
Group1829	USA300HOU_0969	fabI	361.48	197.72	292.78	171.41	200.37	221.54	1
Group135	USA300HOU_0123	sarS	360.65	217.55	492.29	281.74	34.53	177.89	0
Group1027	USA300HOU_2276	sarR	360.03	434.39	530.03	2121.73	874.94	783.92	1
Group1591	USA300HOU_0653	sitB	359.72	1167.04	13.9	792.9	153.51	38.12	0
Group1720	USA300HOU_0804	tpiA	359.15	835.87	252.18	676.9	252.16	195.73	2
Group1077	USA300HOU_2333		358.89	219.59	740.47	214.08	34.37	53.19	2
Group1622	USA300HOU_0686		358.37	235.35	462.52	380.44	855.07	754.22	0
Group1039	USA300HOU_2288	lytA	357.87	116.86	317.59	120.01	125.35	118.01	0
Group1952	USA300HOU_1765		355.49	163.88	491.23	291.53	731.71	586.13	0
Group1133	USA300HOU_2401		351.63	240.1	584.66	164.78	355.61	211.3	0
Group274	USA300HOU_1232	glpD	351.44	36.81	205.4	48.61	1549.49	503.53	0
Group1901	SACOL1367		349.84	368.42	294.79	758.77	843.34	800	0
Group1733	USA300HOU_0824	cspC	347.25	350.41	549.93	340.95	167.39	60.67	3
Group216	USA300HOU_1167	fabG	339.13	241.44	280.92	86.83	128.26	131.2	0
Group1698	USA300HOU_0776		339.06	215.24	382.09	221.22	164.62	252.5	0
Group864	USA300HOU_2097	atpF	336.97	353.5	228.33	144	276.51	306.75	0
Group866	USA300HOU_2099	atpB	335.06	384.04	327.53	168.17	396.65	365.29	0
Group310	USA300HOU_1290	alsT	334.68	149.66	461.47	91.6	288.71	391.39	2
Group2393	USA300HOU_0031	mecA	329.37	455.3	790.1	1434.26	1345.78	1775.57	0
Group219	USA300HOU_1171	smc	329.36	169.23	317.61	224.85	127.69	243.84	0
Group831	USA300HOU_2058		328.39	161.38	164.7	157.73	96.12	162.53	0
Group1818	USA300HOU_0956	mecA2	327.83	321.61	365.21	559.67	627.09	416.79	3
Group590	USA300HOU_1669	thrS	327.39	340.68	313.64	259.6	147.91	218.86	0
Group1154	USA300HOU_2427		325.37	563.24	263	625.31	272.7	351.89	0
Group1971	SACOL2035		324.67	191.83	240.22	137.3	151.66	138.07	0
Group1033	USA300HOU_2283		321.15	451.08	431.69	271.33	312.39	372.39	0
Group1417	USA300HOU_0382		321.06	132.85	445.72	75.28	252.08	242.01	0
Group639	USA300HOU_1725	ccpA	321.01	236.17	573.7	254.64	718.34	585.1	1
Group1500	USA300HOU_0511	pdxS	319.62	253.06	360.28	138.69	201.29	210.86	1
Group1525	USA300HOU_0539	rpsL	318.49	111.16	65.53	61.81	27.05	21.86	0
Group649	USA300HOU_0018	walR	318.37	285.44	165.7	245.28	188.58	157.53	0
Group168	USA300HOU_1118	mraZ	316.84	534.97	345.4	484.22	380.04	178.17	0
Group180	USA300HOU_1130	ileS	315.88	306.61	402.97	222.02	178.99	350.09	1
Group229	USA300HOU_1182	gid	314.97	139.51	307.67	104.16	119.52	189.46	2
Group541	USA300HOU_1618	alaS	314.3	232.99	333.41	260.8	126.13	222.36	1
Group908	USA300HOU_2151	glmM	312.52	260.63	360.32	229.47	170.18	292.33	2
Group563	USA300HOU_1643	obgE	308.39	140.29	265.99	92.78	241.4	189.79	2
Group2051	SACOL2731		308.3	205.52	254.05	244.28	107.63	72.07	1
Group606	USA300HOU_1685	pfkA	301.08	501.33	398.02	896.15	204.06	318.67	0
Group1682	USA300HOU_0755	nrdE	300.61	406.51	550.87	1170.73	939.97	1324.54	7
Group2037	USA300HOU_0269		298.65	358.17	461.57	408.21	331.15	463.4	0
Group1481	USA300HOU_0491		297.17	218.23	286.81	206.86	259.32	226.38	0
Group307	USA300HOU_1286	plsY	295.23	184.15	236.25	162.88	139.68	157.2	1
Group598	USA300HOU_1677	polA	292.88	276.27	225.33	320.86	210.27	284.91	2
Group2072	SACOL0501		292.86	60.58	440.79	33.7	902.45	809.14	0
Group1578	USA300HOU_0619		291.05	1063.26	356.25	1328.46	877.18	414.56	0
Group1814	USA300HOU_0946	oppD1	290.92	161.25	74.42	90.11	106.71	128.43	0
Group1552	USA300HOU_0573	thiD	289.44	353.81	298.72	461.89	217.85	293.14	1
Group1511	USA300HOU_0523	cysS	287.56	218.55	131.97	167.82	117.04	123.27	0
Group505	USA300HOU_1577		287.1	178.22	321.6	157.17	276.61	275.66	1
Group1532	USA300HOU_0546		286.12	222.31	205.47	108.8	144.5	164.55	0
Group184	USA300HOU_1134	rluD	283.37	116.69	221.32	54.32	120.05	178.33	0
Group459	USA300HOU_1529	accB	283.21	201.79	309.73	92.71	120.96	177.94	0
Group500	USA300HOU_1572	phoH	282.69	243.57	170.7	229.55	187.54	225.75	0
Group560	USA300HOU_1640	ruvB	280.28	126.6	120.06	95.15	90.94	100.59	1
Group1751	USA300HOU_0870	sufC	279.95	345.2	214.46	431.58	306.14	299.07	5
Group565	USA300HOU_0017	purA	277.12	97.82	230.32	67.98	78.99	447.79	0
Group1787	USA300HOU_0912	mnhA2	275.88	302.63	309.69	476.24	295.41	376.75	0
Group1893	SACOL1278	frr	275.46	136.43	261.08	102.03	84.01	128.81	1
Group1725	USA300HOU_0809	est	274.79	216.54	209.43	83.3	320.69	168.07	0
Group719	USA300HOU_1852	glnQ	272.89	143.81	126.09	87.76	43.72	61.61	0
Group395	USA300HOU_1392	asnC	272.63	221.16	290.71	236.16	184.24	241.36	2
Group1923	USA300HOU_1494	srrA	272.42	951.52	312.72	751.71	196.54	404.21	1
Group447	USA300HOU_1517	bmfBB	271.49	243.41	339.53	153.45	102.38	312.16	0
Group1410	USA300HOU_0375		270.39	170.96	201.47	105.29	85.46	101.06	0
Group244	USA300HOU_1198	nusA	268.04	140.78	274.87	136.2	173.73	198.66	3
Group652	USA300HOU_1738	trmB	267.51	147.41	337.48	180.49	225.49	263.42	0
Group663	USA300HOU_1750		266.88	166.91	458.67	139.84	237.92	342.23	0
Group1263	USA300HOU_2592	panC	266.44	145.51	184.59	150.4	186.4	211.95	0
Group67	USA300HOU_0997		266.15	238.77	395.88	341.69	1364.72	1412.73	0
Group239	USA300HOU_1193	cdsA	265.63	86.58	311.67	72.99	119.07	227.87	2
Group821	USA300HOU_2048	ilvD	264.69	99.5	86.35	83.98	270.11	342.48	0
Group1837	USA300HOU_0978	prfC	264.39	115.7	199.46	158.9	110.06	183.71	4
Group1375	USA300HOU_0330	pfoR	262.65	107.81	77.4	135.04	93.81	70.97	0
Group884	USA300HOU_2116	rpoE2	261.51	133.37	276.94	71.32	184.54	192.13	1
Group121	USA300HOU_1055		261.31	159.25	294.74	95.25	135.12	151.8	0
Group1501	USA300HOU_0512		260.62	199.88	338.48	140.89	163.82	218.47	0
Group1803	USA300HOU_0927		260.08	477.83	365.26	649.12	316.79	438.45	4
Group975	USA300HOU_2231	rplN	258.64	75.28	80.41	61.95	21.85	16.28	0
YP_416772.1	SAB1296c		258.04	279.03	2.98	4.08	509.96	1.39	0
Group704	USA300HOU_1835		257.46	340.15	339.4	592.71	348.18	584.52	2
Group1655	USA300HOU_0725	murF	257.01	213.6	329.63	391.15	462.61	533.1	2
Group845	USA300HOU_2077		257.01	217.92	282.89	336.34	231.69	344.73	0
Group1508	USA300HOU_0521	gltX	256.41	142.6	349.32	120.89	204.06	204.42	0
Group1815	USA300HOU_0947	oppF1	254.87	159.06	79.4	96.08	101.84	128.22	0
Group1921	USA300HOU_1412	engA	254.8	197.55	189.57	172.87	178.38	226.47	1
Group1830	USA300HOU_0970		254.01	187.56	323.6	276.33	284.32	326.38	0
Group137	USA300HOU_1074	pheT	253.89	167.84	231.3	152.94	122.01	235.8	0
Group1770	USA300HOU_0894	dltB	253.71	130.83	294.8	151.96	198.84	221.57	1
Group1752	USA300HOU_0871	sufD	250.97	174.97	227.27	244.38	252.27	281.98	1
Group594	USA300HOU_1673	nrdR	249.61	441.1	239.17	319.4	451.55	391.38	0
Group754	USA300HOU_1891	ftnA	248.89	389.46	341.35	1995.92	21.39	14.91	0
YP_499334.1	SAOUHSC_00778		248.34	58.51	60.58	39.53	8	27.25	0
Group94	USA300HOU_1025	ptsH	246.19	496.32	220.37	385.26	336.71	329.73	8
Group390	USA300HOU_1387	recU	245.76	146.35	272.88	93.91	227.24	265.28	0
Group2079	SACOL0538	ipk	244.71	425.58	250.18	460.62	964.05	585.61	0
Group1625	USA300HOU_0690		242.29	283.74	227.27	249.86	199.65	245.97	3
Group1047	USA300HOU_2298		242.1	384.81	297.86	291.53	308.38	224.4	0
Group326	USA300HOU_1309	femA	242.08	345.17	333.5	302.58	386.22	533.65	1
Group1816	USA300HOU_0954	trpS	241.29	278.89	208.4	276.96	291.15	190.26	0
Group503	USA300HOU_1575		240.61	288.55	167.69	236.26	218.15	139.03	0
Group963	USA300HOU_2219	infA	240.5	199.59	255.06	119.27	105.35	121.39	3
Group751	USA300HOU_1884	map1	240.32	281.34	225.32	282.66	146.33	151.16	0
Group2325	USA300HOU_1992		239.61	156.05	56.58	19.52	28.32	12.21	0
Group1621	USA300HOU_0685		238.77	128.98	253.09	76.94	128.05	153.31	0
Group6	USA300HOU_2490	fnbA/B	238.65	70.75	223.3	26.21	407.11	19.69	0
Group960	USA300HOU_2216	rpsK	235.46	99.23	66.5	56.84	24.63	12.81	0
Group589	USA300HOU_1668	lysP	235.31	349.34	265.02	226.87	223.8	252.05	1
Group454	USA300HOU_1525	xseA	235.23	126.67	204.5	129.52	110.65	168.62	0
Group2100	USA300HOU_0723	fruA	234.79	920.87	298.8	194.68	55.45	37.18	1
Group145	USA300HOU_1083	sdhC	234.2	292.13	295.71	534.61	76.71	154.37	0
Group102	USA300HOU_1035		232.92	164.35	381.13	268.47	267.66	254.22	0
Group634	USA300HOU_1717	tyrS	232.89	156.93	250.08	93.32	69.78	445.06	0
Group214	USA300HOU_1165	plsX	232.31	118.55	202.45	53.76	118.38	136.08	1
Group867	USA300HOU_2101	mnaA	231.37	388.29	177.66	462.16	305.75	286.93	0
Group548	USA300HOU_1626		231.24	131.32	282.82	97.49	176.43	183.96	0
Group417	USA300HOU_1415	cmk	230.73	171.47	221.3	179.21	100.07	130.57	0
Group714	USA300HOU_1845	citG	229.66	252.43	173.68	175.09	151.77	231.7	0
Group640	USA300HOU_1727		229.61	239.46	229.27	327.82	1203.62	544.45	1
Group676	USA300HOU_1770	tal	229.51	301.57	414	979.29	289.09	315.08	1
Group159	USA300HOU_0126	sirA	226.96	86.14	235.21	19.32	1965.59	831.81	0
Group868	USA300HOU_2102	upp	226.62	243.84	136.99	275.07	153.61	173.83	1
Group1471	USA300HOU_0479		223.61	147.79	239.22	159.72	103.38	157.13	0
Group501	USA300HOU_1573		223.25	163.28	220.3	165.05	116.47	104.98	0
Group1476	USA300HOU_0484		221.14	111.82	187.52	135.86	81.14	103.05	0
Group1600	USA300HOU_0662	pbp4	220.02	95.31	158.82	37.79	198.41	107.35	0
Group1385	USA300HOU_0340	lip1	219.67	589.86	209.39	809.3	780.64	556.17	0
Group1032	USA300HOU_2282	nhaC	219.2	80.06	285.91	94.28	156	195.33	0
Group1884	USA300HOU_1157		218.87	111.31	279.9	72.18	135.05	318.7	0
Group655	USA300HOU_1742		217.59	416.26	248.12	767.84	378.33	421.86	2
Group741	USA300HOU_1874	pepS	217.44	178.86	107.21	263.14	193.78	211.32	0
Group1572	USA300HOU_0613	argS	216.86	135.48	292.88	164.65	333.85	282.33	1
Group148	USA300HOU_1084	sdhA	216.77	426.76	336.43	479.37	77.79	141.67	0
Group1209	USA300HOU_2521	sdaAA	216.64	83.94	62.53	44.05	26.92	23.95	0
Group679	USA300HOU_1776		216.25	186.1	378.15	385.51	462.12	329.82	0
Group752	USA300HOU_1889	cobQ	215.38	87.84	259.06	57.47	131.51	224.03	0
Group861	USA300HOU_2094	atpG	214.4	207.03	173.69	93.2	138.52	183.9	1
Group705	USA300HOU_1836		213.75	354.84	262.06	692.46	435.89	464.59	0
Group1807	USA300HOU_0931		213.27	106.54	97.29	139.86	153.3	91.64	0
Group336	USA300HOU_1320	pstB	212.52	111.4	54.58	66.19	27.1	31.39	0
Group327	USA300HOU_1310	femB	212.44	120.5	243.14	132.33	211.06	349.39	0
Group858	USA300HOU_2092	atpC	211.8	156.26	225.22	75.4	92.28	145.12	0
Group2387	USA300HOU_1971		211.65	55.12	75.41	8.68	5.91	4.92	0
Group453	USA300HOU_1523	ispA	211.43	148.72	285.82	109.3	112.32	211.48	0
Group610	USA300HOU_1689	dnaE	210.36	174.36	178.58	160.11	137.76	205.88	1
Group2384	USA300HOU_1968		209.68	49.09	190.52	20.93	4.11	7.35	0
Group1533	USA300HOU_0547	ilvE	209.49	226.78	198.54	424.8	493.87	360.32	1
Group176	USA300HOU_1125		206.22	274.82	379.12	278.66	432.71	458.41	0
Group796	USA300HOU_1940		205.14	250.71	246.12	351.76	182.53	307.39	0
Group1601	USA300HOU_0663	abcA	205.07	413.92	192.51	956.15	980.09	429.68	0
Group1190	USA300HOU_2489	galU	205.02	107.89	95.32	88.35	34.12	51.1	0
Group721	USA300HOU_1854		204.36	98.64	134.99	85.48	319.43	149.04	0
Group1259	USA300HOU_2587	phnB	204.32	121.94	116.13	93.89	122.1	58.64	0
Group1158	USA300HOU_2433		204.23	227	150.88	425.8	249.29	181.89	0
Group1264	USA300HOU_2593	panB	203.53	268.94	145.87	202.24	199.11	144.83	0
Group1130	USA300HOU_2396		202.73	174.19	122.08	156.06	358.29	139.72	0
Group1620	USA300HOU_0684		201.5	236.43	233.27	197.25	221.25	217.64	2
Group1934	SACOL1682	rarA	200.63	180.1	171.71	245.36	135.6	157.4	1
Group225	USA300HOU_0013		200.1	266.87	233.29	265.99	375.28	242.3	0
Group171	USA300HOU_1121	pbpA	200.04	169.18	251.15	125.91	82.37	210.25	2
Group1672	USA300HOU_0745		199.97	214.38	127.07	251.96	135.34	108.43	0
Group1569	USA300HOU_0609		199.81	206.89	187.54	364.8	264.13	283.62	2
Group593	USA300HOU_1672	dnaB	198.56	235.7	158.81	236.46	377.09	322.27	0
Group1819	USA300HOU_0958	pepF	197.61	254.25	288.77	676.09	332.98	357.41	6
Group1561	USA300HOU_0582	lplA2	197.35	274.3	339.55	386.32	168.98	347.54	0
Group215	USA300HOU_1166	fabD	193.58	107.83	174.64	47.7	91.17	101.74	0
Group438	USA300HOU_1508		189.98	138.06	282.86	156.4	216.99	215.79	0
Group2011	USA300HOU_2412		189.88	79.8	54.6	92.48	24.8	20.53	0
Group510	USA300HOU_1582	grpE	189.88	136.6	179.59	192.75	262.96	156.39	0
Group1201	USA300HOU_2507		189.48	206.51	201.51	190.72	245.3	223.74	0
Group619	USA300HOU_1700	tpx	189.34	169.73	346.37	250	159.57	207.94	0
Group1848	USA300HOU_0989	menA	188.94	100.71	195.61	78.82	112.52	201.48	0
Group1637	USA300HOU_0705		188.91	1010.49	288.84	907.21	844.87	808.42	1
Group773	USA300HOU_1915	nadC	188.83	166.49	153.83	277.58	90.23	326.5	1
Group488	USA300HOU_1559	nfo	188.49	60.67	215.35	33.12	168.57	189.56	0
Group889	USA300HOU_2123	luxS	188.37	144.6	240.26	260.57	202.84	242.79	0
Group518	USA300HOU_1592		187.6	121.84	254.07	127.52	184.07	241.21	0
Group874	USA300HOU_2107	tdk	187.54	101.7	122.04	50.61	65.08	64.26	0
Group1369	USA300HOU_0004	recF	187.27	248.76	201.53	219.74	213.07	193.42	2
Group2219	USA300HOU_1958		187.18	55.2	54.58	14.99	7.04	3.15	0
Group1604	USA300HOU_0668	fhuA	186.75	76.89	94.32	32.27	369.62	305.47	2
Group978	SACOL2232	rplP	185.99	85.47	56.57	49.76	27.72	19.54	0
Group1292	USA300HOU_2634	arcB	185.89	56.77	58.56	56.22	18.12	19.79	0
Group1933	SACOL1681	iscR	185.63	146.43	234.17	259.07	119.17	214.87	0
Group3211	ST398NM01_2970		185.12	91.07	222.31	14.54	4.14	5.47	0
Group1649	USA300HOU_0718	norA	184.96	56.2	1100.73	446.81	116.8	765.87	0
Group415	USA300HOU_1411	gpsA	183.92	142.19	226.37	142.86	160.87	226.93	0
Group1070	USA300HOU_2326	gltS	183.6	25.31	168.74	12.67	18.15	60.26	0
Group1541	USA300HOU_0560		183.43	115.99	228.28	142.07	125.02	144.09	0
Group545	USA300HOU_1622	csd1	183.03	170.7	230.26	144.89	207.66	168.16	2
Group1302	USA300HOU_2644		182.32	370.58	275.94	497.21	581.57	443.85	0
Group744	USA300HOU_1878		182.11	238.08	309.63	335.6	263.4	362.8	0
Group535	USA300HOU_1613		181.74	69.72	182.61	32.97	142.81	160.33	1
Group575	USA300HOU_1654	folC	181.62	155.83	275.91	78.09	118.19	216.97	0
Group1658	USA300HOU_0728	saeS	181.48	201.36	397.09	354.77	616.87	501.33	0
Group826	USA300HOU_2054	leuC	180.95	85.25	66.54	52.84	176.68	197.39	0
Group369	USA300HOU_1359		180.06	242.83	237.14	266.95	201.07	220.4	1
Group1904	SACOL1374	lexA	179.85	142.88	114.15	151.84	112.41	113.35	1
Group1906	SACOL1380		179.76	69.45	251.06	58.14	149.23	380.01	0
Group929	USA300HOU_2175	asp23	179.26	593.99	336.44	934.77	643.54	599.96	13
Group1371	USA300HOU_0325	brnQ2	178.96	216.84	158.77	201.08	319.51	404.7	0
Group817	USA300HOU_2044		178.3	59.05	125.02	51.67	35.45	82.5	0
Group920	USA300HOU_2166		178.23	80.09	244.14	23.2	59.98	131.76	0
Group847	USA300HOU_2079	ftsW	177.54	172.99	187.6	195.9	142.46	264.56	1
Group1592	USA300HOU_0654	sirR	177.52	224.76	151.86	122.49	164.81	126.99	0
Group508	USA300HOU_1580	dnaJ	176.68	103.77	125.05	73.17	79.34	101.2	1
Group1320	USA300HOU_2665	icaR	176.58	297.78	368.25	583.1	167.39	381.5	0
Group1082	USA300HOU_2339	tcaR	175.8	99.77	318.55	84.68	264.95	159.22	0
Group836	USA300HOU_2063	pemK	174.82	166.57	125.03	178.29	91.36	72.43	0
Group1258	USA300HOU_2586		174.81	112.23	91.28	92.74	34.08	42.35	0
Group1732	USA300HOU_0823	nuc	174.8	233.16	97.24	251.88	92.14	56.46	0
Group716	USA300HOU_1849		174.2	521.48	301.76	808.01	359.23	423.6	0
Group1800	USA300HOU_0924	spsB	174.15	70.23	175.65	71.15	182.86	173.72	0
Group979	SACOL2233	rpsC	174.03	46.73	30.75	30.7	16.7	17.16	0
Group728	USA300HOU_1862		174	136.74	160.78	56.63	89.77	112	1
Group992	USA300HOU_2244	femX	173.62	232.25	223.29	213.61	219.48	277.21	0
Group1560	USA300HOU_0581	eutD	172.98	280.58	191.62	283.29	183.59	195.56	0
Group643	USA300HOU_1730	murC	172.56	157.35	290.75	103.74	135.07	301.88	2
Group2896	USA300HOU_0859		172.54	94.62	0	0	58.62	0.23	0
Group544	USA300HOU_1621	mnmA	172.2	80.17	242.25	116.05	112.76	131.1	3
Group1382	USA300HOU_0337		172.13	254.85	173.71	177.71	380.05	162.05	0
Group3157	MW1234		172.01	105.91	166.79	129.52	148.54	124.56	0
Group1692	USA300HOU_0770	pepT	171.62	145.03	130.05	135.19	60.86	120.74	0
Group142	USA300HOU_1079		170.92	82.78	128.05	62.13	48.07	135.94	0
Group1517	USA300HOU_0530	nusG	170.78	128.45	183.61	113.28	172.19	142.53	3
Group695	USA300HOU_1827		170.74	234.01	86.35	197.54	186.77	114.07	0
Group413	USA300HOU_1409		170.66	234.99	238.24	250.21	255.81	257.73	0
Group1364	USA300HOU_0298	esaA	170.46	155.81	208.44	112.07	86.03	79.91	0
Group189	USA300HOU_1140	carA	169.89	131.67	66.5	33.71	40.02	74.63	0
Group770	USA300HOU_1909	purB	169.63	224.38	226.35	140.15	168.14	452.52	0
Group1836	USA300HOU_0976	murE1	169.21	222.12	157.77	130.77	240.02	178.78	1
Group2083	SACOL0543	glmU	169.09	190.07	237.21	127.47	124.05	159.63	0
Group722	USA300HOU_1856		168.15	107.44	238.28	158.8	84.88	84.47	1
Group1972	SACOL2036		167.98	86.08	119.06	106.51	95.75	106.49	1
Group220	USA300HOU_1172	ftsY	167.45	102.1	119.05	94.95	43.67	116.91	1
Group84	USA300HOU_1016	purM	167.25	90.16	46.67	40.03	42.89	364.43	1
Group1486	USA300HOU_0496	pth	167.19	234.44	145.89	243.97	312.98	266.79	0
Group7	USA300HOU_0264	tagB1	165.93	291.19	213.43	336.36	244.23	298.94	0
Group264	USA300HOU_1220		165.65	171.29	125.09	81.05	199.48	132.79	0
Group1061	USA300HOU_2315		165.29	79.76	186.59	57.81	260.98	243.76	1
Group2465	SACOL0058		165.06	225.51	0	1.11	346.76	0.24	0
Group895	USA300HOU_2130		164.55	121.44	211.4	277.54	188.78	241.13	0
Group2998	USA300HOU_0048		163.93	166.03	0	0.56	233.08	0.21	0
Group1661	USA300HOU_0731		163.91	176.85	553.77	364.05	500.35	452.92	0
Group1863	SACOL1115		163.81	85.35	188.59	190.6	90.81	154.52	0
Group186	USA300HOU_1137	pyrP	163.71	56.78	82.4	38.92	43.26	90.03	0
Group696	USA300HOU_1828		163.41	165.03	188.64	172.13	359.84	350.55	0
Group419	USA300HOU_1417		163.01	107.44	282.84	64.77	103.09	154.23	1
Group1835	USA300HOU_0975	ypfP	162.46	211.86	169.7	214.73	176.75	219.42	0
Group968	USA300HOU_2224	rpsE	162.25	81.63	65.52	38.77	13.85	11.15	1
Group2187	SACOL1383	mscL	162.06	93.4	172.75	164.73	124.31	173.25	0
Group1948	USA300HOU_1720	isdH	161.68	295.17	5.96	4.59	194.31	13.75	0
Group2108	USA300HOU_0840	gcvH	161.55	142.1	266.99	299.11	170.35	277.3	0
Group1301	USA300HOU_2643		161.41	136.48	173.68	152.78	141.99	169.1	0
Group771	USA300HOU_1913		161.28	126.25	129.01	59.66	119.69	69.55	2
Group534	USA300HOU_1612		161.27	56.69	131	28.94	72.23	98.31	1
Group1064	USA300HOU_2319	galM	161.2	129.32	170.75	138.35	69.79	110.79	0
Group1805	USA300HOU_0929	cdr	161.18	207.8	179.61	271.99	160.27	198	0
Group231	USA300HOU_1184	clpQ	160.86	112.28	123.06	111.81	61.96	109.73	0
Group2081	SACOL0540		160.84	677.46	241.15	907.37	211.28	170.39	0
Group1939	SACOL1724		160.63	62.75	231.27	64.4	63.15	119.77	0
Group973	USA300HOU_2229	rplE	160.47	106.24	78.46	44.55	24.71	18.2	0
Group213	USA300HOU_1164		159.96	115.35	154.84	34.75	83.41	114.46	0
Group303	USA300HOU_0145	sodM	159.92	130.33	90.33	151.4	31.78	12.39	0
Group439	USA300HOU_1509	malA	159.86	67.78	61.48	58.25	23.32	39.71	0
Group834	USA300HOU_2061	rsbV	159.84	640.57	203.46	343.7	401.77	527.18	1
Group385	USA300HOU_1381		159.63	63.52	106.21	26.15	45.55	78.28	0
Group2082	SACOL0541	spoVG	158.97	394.59	239.15	796.16	361.91	293.19	2
Group832	USA300HOU_2059	rpoF	158.9	175.13	332.53	238.01	271.42	535.6	0
Group266	USA300HOU_1222	porB	158.35	67.04	207.45	122.86	282.89	454.43	0
Group532	USA300HOU_1610	greA	157.2	96.33	232.25	121.71	124.03	218.21	1
Group1252	USA300HOU_0267		156.4	126.8	184.66	121.51	168.53	207.23	0
Group855	USA300HOU_2089	fabZ	156.37	59.66	107.22	87.85	53.15	56.95	0
Group2113	USA300HOU_0899		156.28	232.68	211.36	287.18	140.53	170.33	0
Group233	USA300HOU_1186	codY	156.25	163.07	169.73	141.92	124.81	213.87	1
Group1753	USA300HOU_0873	sufS	155.81	114.87	219.28	146.05	162.08	227.78	2
Group2386	USA300HOU_1970		155.77	34.9	69.5	6.33	12.07	8.81	0
Group116	USA300HOU_1050		155.4	123.01	175.75	107.02	174.24	184.49	0
Group1546	USA300HOU_0565	hxlB	154.81	124.69	219.31	263.32	150.97	231.35	0
Group1559	USA300HOU_0580		154.71	253.43	220.43	291.96	180.62	254.72	1
Group670	USA300HOU_1758	ribA	154.56	95.73	112.11	64.67	118.69	132.43	0
Group1052	USA300HOU_2305		152.87	143.48	197.46	123.9	115.65	153.57	0
Group410	USA300HOU_1406	ndk	152.8	98.69	229.22	69.05	62.58	173.04	0
Group1984	USA300HOU_2120		152.01	86.58	197.55	122.38	132.3	156.04	0
Group268	USA300HOU_1224	miaB	151.29	144.19	144.85	166.42	327.88	254.37	2
Group822	USA300HOU_2049	ilvB	150.66	105.46	52.59	76.1	205.08	303.92	1
Group1888	SACOL1254	rpsP	149.83	40.67	141.94	13.29	47.85	60.35	1
Group765	USA300HOU_1904	camS	149.71	105.44	192.58	101.92	111.97	215.08	0
Group1673	USA300HOU_0746		149.59	118.84	145.9	182.12	118.46	181.59	0
Group2382	USA300HOU_1962		149.46	43.67	119.13	15.1	3.04	5.45	0
Group1022	USA300HOU_2271	ureC	149.09	79.69	51.59	71.81	51.23	34.68	2
Group2183	SACOL1059		148.96	58.92	142.99	34.15	123.95	100.2	0
Group2114	USA300HOU_0901		148.86	78.2	101.23	138.63	271.99	239.33	0
Group2403	USA300HOU_1964		148.78	26.34	93.29	9.28	3.08	9.98	0
Group1768	USA300HOU_0890		147.98	289.2	193.5	198.4	123.09	208.03	0
Group3449	USA300HOU_0057	speG	147.97	123.03	1.99	0	131.87	0	0
Group1670	USA300HOU_0743		147.79	184.05	133.99	116.05	216.42	176.29	0
Group1824	USA300HOU_0963	relA1	147.12	144.53	105.21	82.74	163.75	123.61	0
Group1526	USA300HOU_0540	rpsG	147.08	67.82	51.6	53.15	5.98	8.64	2
Group1777	USA300HOU_0903		147.03	233.65	217.4	125.39	338.27	173.68	0
Group451	USA300HOU_1521	recN	146.99	228.92	188.6	268.32	131.26	216.57	1
Group146	USA300HOU_0012	metX	146.95	82.28	122.09	94.48	375.3	149.2	0
Group1165	USA300HOU_2442		146.47	46.95	121.11	30.83	83.36	50.04	0
Group1474	USA300HOU_0482		146.4	212.28	156.79	222.63	263.51	151.99	0
Group489	USA300HOU_1560		146.38	104.16	188.56	44.2	224.26	197.27	0
Group199	USA300HOU_1150	priA	146.32	110.73	122.04	118.13	50.06	121.29	0
Group966	USA300HOU_2222	rplO	145.56	52.9	50.64	31.36	11.11	8.62	1
Group412	USA300HOU_1408	ubiE	145.45	128.57	130.05	71.64	140.12	156.33	0
Group1799	USA300HOU_0923	spsA	145.44	82.56	119.13	55.52	205.25	139.87	0
Group1820	USA300HOU_0959		145.44	238.98	155.84	293.11	215.96	191.51	1
Group386	USA300HOU_1383		144.82	237.36	198.59	202.68	410.86	297.2	1
Group1392	USA300HOU_0350	ulaA	144.68	95.61	38.7	43.51	23.07	30.32	0
Group71	USA300HOU_1001	fmtA	143.67	106.1	226.34	94.67	92.81	334.28	0
Group1810	USA300HOU_0941	fabH	143.62	58.94	185.54	33.73	154.48	169.33	4
Group1493	USA300HOU_0504	hpt	143.1	37.44	193.47	40.18	102.16	166.12	0
Group1695	USA300HOU_0773		143.05	59.17	186.52	70.06	101.81	110.52	0
Group1974	USA300HOU_0212		142.89	57.35	57.53	34.82	203.25	51.07	0
Group466	USA300HOU_1536	gcvPB	142.88	165.28	166.79	187.28	193.33	480.54	0
Group863	USA300HOU_2096	atpH	142.88	151.07	147.95	82.08	144.74	148.51	0
Group595	USA300HOU_1674	gapB	142.81	52.38	32.76	51.32	11.62	30.28	0
Group1438	USA300HOU_0411	xprT	142.34	147.13	140.97	255.45	210.97	124.98	0
Group2333	USA300HOU_1997		142.27	68.71	29.81	8.78	7.52	4.47	0
Group846	USA300HOU_2078	ddl	142.23	152.04	108.16	192.7	149.24	131.86	0
Group1510	USA300HOU_0522	cysE	141.3	99.74	80.32	93.85	61.2	44.59	0
Group1098	USA300HOU_2357		141.28	170.09	169.74	158.38	67.75	106.17	0
Group11	USA300HOU_1800	hsdM2	141.09	159.84	87.32	169.55	132.26	90.28	0
Group296	USA300HOU_1277	katA	139.76	213.82	94.32	356.14	42.07	63.34	3
Group1519	USA300HOU_0532	rplA	139.55	60.97	31.77	32.58	22.1	22.45	0
Group136	USA300HOU_1073	pheS	139.51	114.6	102.25	92.03	82.41	141.28	2
Group1349	USA300HOU_2712		138.68	47.56	184.58	82.74	59.34	92.8	0
Group1123	USA300HOU_2386	zinT	138.6	60.67	148.88	35.45	65.68	60.87	0
Group664	USA300HOU_1751		138	71.43	157.74	88.46	94.74	110.79	2
Group1626	USA300HOU_0691		137.94	75.52	109.18	102.63	97.71	125.33	0
Group709	USA300HOU_0019	walK	137.9	176.58	144.84	243.45	195.45	185.83	0
Group411	USA300HOU_1407	gerC	137.11	75.55	184.56	105.79	116.27	256.24	0
Group872	USA300HOU_2105	hemK	137.11	43.54	224.31	21.99	85.88	146.46	0
Group218	USA300HOU_1170	rnc	137.02	87.55	169.71	124.93	93.65	202.23	0
Group766	USA300HOU_1905	ligA	137.01	80.61	162.83	98.98	71.47	144.7	1
Group804	USA300HOU_2026		136.32	146.33	198.55	285.64	152.29	197.82	0
Group782	USA300HOU_1925		136.24	190.01	213.35	223.73	149.36	262.67	0
Group2080	SACOL0539	purR	136.08	163.23	138.94	189.96	194.36	147.58	0
Group559	USA300HOU_1639	queA	135.62	82.76	101.25	37.23	34.11	55.42	0
Group65	USA300HOU_0002	dnaN	135.46	112.98	180.57	130.37	137.95	158.33	0
Group899	USA300HOU_2135	czrB	135.43	81.18	78.4	234.74	150.88	74.07	0
Group165	USA300HOU_1114		135.36	103.26	165.82	282.51	303.52	461.85	0
Group1156	USA300HOU_2430		135.14	61.4	212.52	169.28	40.01	97.85	0
Group1890	SACOL1256	trmD	134.42	33.95	138.95	30.87	47.58	62.4	0
Group582	USA300HOU_1662	hemC	133.78	118.49	198.46	101.2	72.94	146.52	0
Group1706	USA300HOU_0788	hprK	133.77	175.61	134.95	188.75	157.33	225.52	0
Group3151	USA300HOU_0084		133.67	103.96	0.99	1.19	453.49	2	6
Group479	USA300HOU_1551		133.19	242.93	205.44	186.13	306.07	409.55	0
Group355	USA300HOU_1342	brnQ2	132.84	45.54	251.24	44.71	66.97	142.62	0
Group779	USA300HOU_1920		132.53	178.62	138.97	256.15	189.34	119.16	0
Group799	USA300HOU_0208	hsdR2	132.03	171.85	172.68	155.91	70.29	108.96	0
Group1843	USA300HOU_0113		132.02	167.22	128.99	282.14	137.36	187.26	0
Group143	USA300HOU_1080	trxA	132	89.67	150.91	167.33	98.63	126.25	3
Group1217	USA300HOU_2531	cidC	131.88	373	371.25	445.52	309.36	302.09	9
Group1647	USA300HOU_0716	htrA1	131.77	70.96	170.76	162.52	223.84	270.92	0
Group633	USA300HOU_1716		131.77	137.89	126.09	224.97	125.48	172.28	0
Group315	USA300HOU_1296	msrR	131.71	84.13	245.11	96.71	162.19	140.92	0
Group2025	USA300HOU_2535		131.58	223.16	184.59	253.66	37.16	59.25	0
Group706	USA300HOU_1838		131.34	87.82	291.81	118.61	86.41	143.68	1
Group1518	USA300HOU_0531	rplK	131.16	73.07	57.58	28.35	18.87	12.23	0
Group1711	USA300HOU_0794		131.02	94.82	72.44	117.7	139.54	116.45	2
Group1652	USA300HOU_0721		130.47	367.69	129.07	198.67	51.84	22.44	0
Group911	USA300HOU_0022	yycJ	130.3	110.52	139.94	38.07	37.03	50.77	0
Group1545	USA300HOU_0564	hxlA	130.19	224.68	134	236.34	215.22	287.2	4
Group1435	USA300HOU_0408		130.17	173.27	117.1	118.92	118.19	144.34	0
Group909	USA300HOU_2153		129.58	177.7	135	193.9	192.34	204.45	2
Group444	USA300HOU_1515		129.49	210.18	157.85	233.44	130.15	159.17	0
Group2074	SACOL0503	metB	129.24	67.57	160.8	29.99	140.25	93.36	1
Group878	USA300HOU_2111		129.17	51.12	210.4	129.96	143.68	210.89	0
Group935	USA300HOU_2180		128.55	113.44	158.81	192.37	96	232.48	1
Group1432	USA300HOU_0404	sun	127.77	163.82	203.52	250.95	60.09	57.16	4
Group203	USA300HOU_1154	ahpC	127.77	65.69	119.13	35.36	120.55	141.56	0
Group282	USA300HOU_1239	glnR	126.95	382.83	166.75	83.58	223.62	131.07	0
Group1095	USA300HOU_2353		126.91	123.96	165.77	212.2	56.7	90.74	0
Group833	USA300HOU_2060	rsbW	126.85	385.43	148.91	216.05	291.64	336.9	0
Group681	USA300HOU_1778	pckA	126.25	78.68	99.2	60.98	25.86	47.92	0
Group115	USA300HOU_1049		126.19	148.9	125.03	240.25	163.82	149.12	0
Group288	USA300HOU_1269		126.04	265.05	179.65	390.74	227.33	170.39	0
Group54	USA300HOU_1227	mutS1	126.04	73.94	129.02	70.57	101.5	147.62	0
Group1131	USA300HOU_2398	gpmA2	125.96	498.71	16.86	460.83	50.02	44.83	0
Group701	USA300HOU_1832		125.49	93.81	135.95	79.33	154.03	104.37	0
Group764	USA300HOU_1903	putP	125.36	113.42	99.25	73.78	138.71	178.95	0
Group240	USA300HOU_1194		125.33	126.17	154.78	98.05	153.26	262.51	2
Group555	USA300HOU_1634	recJ	125.21	78.26	161.75	46.64	107.24	130.32	0
Group1653	USA300HOU_0722	fruK	125.12	518.91	82.37	114.09	37.5	16.53	0
Group465	USA300HOU_1535		125.01	138.66	142.93	132.1	87.15	65.55	0
Group1147	USA300HOU_2420	bcr	124.5	92.38	96.28	110.19	169.57	104.6	0
Group99	USA300HOU_1030		124.27	174.33	130.01	180.45	149.26	226.98	0
Group1540	USA300HOU_0559		124.25	213.27	165.75	225.35	135.27	223.98	0
Group599	USA300HOU_1679	phoR	123.75	107.56	130.99	140.58	117.25	156.77	1
Group78	USA300HOU_1008	folD	123.69	318.77	68.51	267.66	261.86	151.51	1
Group324	USA300HOU_1307	trpB	123.55	68.88	63.56	44.48	23.86	26.62	0
Group1535	USA300HOU_0550		123.53	54.77	202.43	77.37	56.53	122.83	0
Group79	USA300HOU_1009	purE	123.52	32.56	39.69	43.55	50.61	115.7	0
Group482	USA300HOU_1554	pbp3	122.9	105.74	149.88	106.39	163.44	211.12	2
Group539	USA300HOU_1616		122.82	122.84	185.61	210.89	248.2	216.41	1
Group703	USA300HOU_1834	cbf1	122.73	160.02	215.35	222.82	102.87	245.25	0
Group1850	USA300HOU_0991	menD	122.72	103.51	176.71	93.16	64.79	92.62	1
Group913	USA300HOU_2157		122.59	131.9	95.3	123.04	77.96	76.61	0
Group448	USA300HOU_1518	bfmBAB	122.57	140.06	139.93	82.39	45.3	136.62	0
Group1671	USA300HOU_0744	recQ1	122.53	72.78	202.54	143.97	143.67	290.74	1
Group924	USA300HOU_2169	htsA	122.02	40.89	153.8	17.58	435.59	614.78	1
Group2017	USA300HOU_2504		121.97	45.84	16.88	4.04	15.75	10.95	0
Group365	USA300HOU_1354		121.94	79.06	146.86	78.11	145.65	166.81	0
Group533	USA300HOU_1611	udk	121.89	50.22	139.92	44.02	39.05	93.31	0
Group450	USA300HOU_1520	lpdA	121.82	130.38	190.6	114.61	84.75	166.77	0
Group1643	USA300HOU_0711		121.69	135.2	96.31	104.08	121.55	133.75	0
Group70	USA300HOU_1000		121.13	165.56	158.79	198.14	299.79	216.72	0
Group119	USA300HOU_1053	ctaA	121.06	171.66	163.79	86.82	265.82	314.88	1
Group127	USA300HOU_1063		121.02	53.06	112.14	45.84	94.23	95.09	0
Group982	USA300HOU_2800	rpsS	120.84	63.48	24.83	46.6	14.54	14.81	5
Group2653	USA300HOU_2001		120.33	57.34	0	0	9.76	0	0
Group179	USA300HOU_1129		120.32	156.34	192.58	125.58	232.93	159.96	0
Group877	USA300HOU_2110		120.31	470.25	107.18	506.25	217.15	317.87	6
Group1109	USA300HOU_0245		120.27	69.58	61.52	57.19	26.11	47.2	0
Group2617	USA300HOU_2003		120.27	58.6	0.99	0.57	10.04	0	0
Group579	USA300HOU_1659	hemL	120.26	98.26	148.91	94.37	39.48	112.77	1
Group1262	USA300HOU_2591	panD	120.21	46.85	65.5	34.07	52.22	64.46	0
Group1588	USA300HOU_0650		120.18	153.77	167.82	231.71	214.81	256.12	0
Group1081	USA300HOU_2338	tcaA	120.14	51.67	146.92	25.41	106.15	140.96	0
Group615	USA300HOU_1696	ald2	119.93	243.8	69.42	48.76	85.71	79.09	0
Group1057	USA300HOU_2311	hutU	119.51	47.36	27.8	42.23	15.23	9.84	0
Group265	USA300HOU_1221	porA	119.47	57.81	118.13	78.49	233.2	287.82	0
Group361	USA300HOU_1347	odhB	119.45	234.02	109.17	123.12	197.47	207.28	2
Group196	USA300HOU_1146	fbpA	119.33	123.29	149.88	74.23	203.42	149.01	0
Group736	USA300HOU_1870		119.23	246.3	170.74	351.04	245.27	319.5	3
Group789	USA300HOU_1931		118.58	161.11	84.39	142.38	334.14	182.52	0
Group1153	USA300HOU_2425		117.68	108.87	141.92	199.94	213.56	155.71	0
Group430	USA300HOU_1498	xerD	117.56	59.87	91.29	120.59	55.38	85.63	0
Group583	USA300HOU_1663	hemX	117.48	85.51	125.03	139.3	78.64	115.8	0
Group2380	USA300HOU_1949	sak	117.43	81.75	58.58	20.84	13.85	11.98	0
Group1746	USA300HOU_0847		117.06	155.24	105.2	169.57	1397.75	693.17	0
Group1784	USA300HOU_0909	mnhD2	116.89	130.22	140.94	120.02	92.55	141.69	0
Group1914	USA300HOU_1356		116.72	213.38	108.22	61.6	73.88	77.29	0
Group2331	USA300HOU_1951	ami	116.4	32.8	63.53	5.24	1.12	9.23	0
Group1676	USA300HOU_0008	hutH	116.07	37	33.73	17.94	11.99	25	0
Group1687	USA300HOU_0764	murB	116.05	121.4	135.99	84.88	102.29	124.23	1
Group528	USA300HOU_1606		116.04	71.29	22.82	91.52	92.36	278.15	0
Group366	USA300HOU_1355	murG	116.02	171.86	169.71	93.41	129.81	182.01	1
Group1503	USA300HOU_0515	ctsR	115.33	116.93	97.25	156.85	139.66	100.77	1
Group1372	USA300HOU_0327		115.3	228.85	70.48	200.87	29.52	57.98	0
Group1125	USA300HOU_2390		115.28	108	129.04	122.14	152.29	117.1	0
Group962	USA300HOU_2217	rpsM	115.14	36.97	26.78	26.75	11.66	7.31	1
Group787	USA300HOU_1929		115.09	97.74	203.55	153.34	157.74	189.57	0
Group1876	USA300HOU_1117		115.03	134.4	144.93	93.23	172.88	239.98	0
Group2041	USA300HOU_2649	secA2	115.03	270.21	101.24	353.11	158.11	161.66	0
Group1284	USA300HOU_0271	lytS	114.59	224.93	117.18	339.42	211.1	182.48	0
Group1869	SACOL1137	rpmF	114.36	28.26	135.97	10.54	29.89	39.28	0
Group760	USA300HOU_1897		114.3	115.9	129.05	146.33	176.53	153.35	1
Group738	USA300HOU_1872		113.67	113.02	124.1	99.09	59.47	75.49	0
Group1038	USA300HOU_2287		113.66	80.32	162.78	91.75	101.23	141.4	0
Group1840	USA300HOU_0981		113.62	76.04	172.69	101.94	161.9	203.93	0
Group117	USA300HOU_1051	ftsW	113.58	63.77	140.93	45.92	101.27	133.64	0
Group144	USA300HOU_1082	uvrC	113.56	103.71	115.17	116.14	160.26	164.28	1
YP_499624.1	SAOUHSC_A01041		113.47	20.2	188.6	18.51	31.61	58.43	0
Group414	USA300HOU_1410	hup	113.39	111.05	117.11	150.51	30.97	41.43	1
Group667	USA300HOU_1755		113.39	153.81	118.1	146.54	161.45	126.9	0
Group1035	USA300HOU_2285	ssaA	112.89	28.21	132.01	55.44	502.42	472.46	0
Group1386	USA300HOU_0341		112.83	169.26	110.18	113.94	104.75	90.22	0
Group2842	ST398NM01_2020		112.8	131.36	104.22	104.28	674.82	190.91	0
Group745	USA300HOU_1879		112.63	408.39	186.52	547.32	252.24	365.1	0
Group205	USA300HOU_1156		112.62	53.84	137.92	31.86	91.76	221.27	0
Group173	USA300HOU_1123	murD	112.6	107.16	188.6	151.04	77.47	201.83	0
Group318	USA300HOU_1301		112.57	167.51	121.1	165.53	269.43	149.32	0
Group830	USA300HOU_0021	yycI	111.91	94.99	149.88	85.2	76.27	157.76	0
Group825	USA300HOU_2053	leuB	111.76	48.66	52.6	40.06	87.27	119.31	0
Group1273	USA300HOU_2608		111.69	60.26	110.17	56.78	93.77	72.1	0
Group1996	USA300HOU_2243		111.69	92.47	149.89	125.1	88.65	126.88	1
Group516	USA300HOU_1590	comEB	111.68	103.69	124.05	223.77	155.58	128.4	1
Group44	USA300HOU_1763	arsB	111.08	42.86	68.47	34.73	31.38	34.58	1
Group987	USA300HOU_2237		111.02	174.01	148.9	167.86	142.12	207.23	0
Group279	USA300HOU_1237	hflX	110.9	67.9	91.33	32.95	55.73	76.95	0
Group835	USA300HOU_2062	rsbU	110.86	78.61	97.2	57.62	77.05	94.37	0
Group433	USA300HOU_1501		110.84	173.75	123.04	163.29	286.13	153.79	0
Group550	USA300HOU_1629	hisS	110.7	70.4	129.02	36.62	72.4	192.23	1
Group167	USA300HOU_1115		110.28	129.22	156.84	233.74	232.34	322.04	0
Group753	USA300HOU_1890	murE2	110.25	99.26	95.31	61.57	76.2	107.08	0
Group654	USA300HOU_1741	daaA	110.18	222.14	127.08	360.28	249.43	312.8	1
Group702	USA300HOU_1833	prsA2	110.12	340.03	127.1	488.31	278.08	250.37	0
Group1045	USA300HOU_2296		110.06	61.89	40.71	21.6	45.07	28.9	0
Group28	USA300HOU_0026		109.45	68.39	1.99	2.34	130.85	1.99	1
Group431	USA300HOU_1499	fur	109.34	54.15	80.37	143.93	82.47	120.17	2
Group1683	USA300HOU_0756	nrdF	109.23	153.87	240.19	227.03	170.67	369.74	2
Group396	USA300HOU_1393	dnaQ	109.22	118	196.53	120.07	94.11	221.18	0
Group999	USA300HOU_2250	moaA	108.62	96.02	132.93	109.31	73.9	106.79	0
Group358	USA300HOU_0151	deoB1	108.43	138.65	84.36	123.32	76.99	89.46	0
Group1205	USA300HOU_2513	ddh	107.63	1226.14	122.03	1251.8	90.89	40.24	0
Group1453	USA300HOU_0452	cobW1	107.6	69.57	73.46	51.01	134.14	227.69	0
Group496	USA300HOU_1567	recO	107.57	93.2	187.59	122.55	85.84	211.4	0
Group713	USA300HOU_1844	rluA2	107.51	91.67	127.03	87.98	124.25	141.07	0
Group467	USA300HOU_1537	gcvPA	107.42	69.93	80.41	96.44	120.71	270.89	1
Group235	USA300HOU_1188	rpsB	107.36	19.3	47.66	25.51	6.76	4.75	10
Group688	USA300HOU_0192	ausA	106.72	228.14	109.13	402.93	1822.3	855.53	0
Group1429	USA300HOU_0401		106.68	180.69	102.19	90.68	156.79	88.96	0
Group1187	USA300HOU_2480		106.67	82.68	107.16	103.34	71.56	137.82	0
Group3299	SAAV_1942		106.54	116.59	76.4	122.21	132.97	142.01	0
Group238	USA300HOU_1192	uppS	106.53	77.63	115.16	43.51	84.96	109.86	1
Group1145	USA300HOU_2418	glxK	106.47	83.59	38.73	65.82	84.43	64.78	0
Group1528	USA300HOU_0542		106.13	99.04	63.5	210.01	130.8	114.77	0
Group613	USA300HOU_1692		105.86	167.23	166.73	240.43	118.56	189.82	0
Group1650	USA300HOU_0719		105.72	34.7	163.81	60.85	91.42	118.96	0
Group769	USA300HOU_1908		105.65	61.84	132.97	74.84	69.52	202.8	0
Group424	USA300HOU_1423		105.19	71.77	162.79	39.34	99.91	129.39	0
Group206	USA300HOU_1158	engC	105.1	127.76	90.29	84.03	146.57	159.04	0
Group311	USA300HOU_1291	glcT	105.08	240.65	136.99	299.17	165.96	147.12	0
Group1319	USA300HOU_0275		104.84	68.38	622.26	363.11	131.76	401.03	0
Group2357	USA300HOU_1974		104.38	47.66	29.74	4.62	12.18	7.71	0
Group247	USA300HOU_1202	rbfA	104.37	23.26	138.97	34.63	66.66	81.48	0
Group824	USA300HOU_2052	leuA2	104.35	40.44	20.84	18.07	211.59	274.92	0
Group2689	USA300HOU_0855		104.33	34.88	0	0.58	50.88	0.23	0
Group1377	USA300HOU_0332		103.45	41.44	55.57	43.06	18.1	16.41	0
Group3177	SA2981_1904		103.37	28.22	72.44	24.88	22.22	28.1	0
Group209	USA300HOU_1161		102.59	53.57	132.96	55.42	116.27	139.67	0
Group632	USA300HOU_1715		102.58	89.25	95.29	78.64	113.96	102.09	0
Group2640	USA300HOU_0856		102.34	46.38	0	0	53.97	0	0
Group2001	USA300HOU_0238	coa	102.3	11.51	852.73	60.78	15.94	62.18	0
Group1212	USA300HOU_2524		101.93	110.05	106.22	69.14	102.36	88.37	0
Group281	USA300HOU_1238		101.56	38.14	100.22	26.59	38.25	56.62	0
Group1696	USA300HOU_0774		101.03	74.58	101.19	56.96	124.71	121.13	0
Group383	USA300HOU_1378		100.92	172.17	192.58	273.37	234.07	370.02	1
Group174	USA300HOU_1124	ftsQ	100.88	99.05	156.89	117.73	107.72	156.57	0
Group3063	ST398NM01_0989		100.83	21.01	19.86	31.87	9.07	4.73	0
Group425	USA300HOU_1493	srrB	100.82	182.53	84.36	298.48	68.6	124.02	0
Group1412	USA300HOU_0377	metE	100.23	49.28	70.49	58.02	2953.6	1665.22	0
Group1225	USA300HOU_2544		100.2	42.62	36.72	38.92	50.37	68.38	0
Group334	USA300HOU_1318		100.16	121.18	112.2	192.99	133.23	189.49	0
Group887	USA300HOU_2121		100.06	82.01	94.29	122.35	134.56	153.46	0
Group886	USA300HOU_2119	coaA	100.03	50.27	137.99	36.9	34.19	58.42	0
Group101	USA300HOU_1034	def	99.34	56.51	156.82	53.93	45.57	95.99	0
Group740	USA300HOU_1873		99.33	82.55	94.26	133.41	88.52	111.02	0
Group600	USA300HOU_1680	phoP	98.47	144.08	89.31	156.47	198.7	167.86	0
Group699	USA300HOU_1830		98.37	170.09	127.01	321.42	195.22	166.92	0
Group757	USA300HOU_1895		98.27	35.31	78.45	42.09	654.56	391.41	0
Group1606	USA300HOU_0670	fhuG	98.24	36.16	90.31	34.97	134.53	221.45	0
Group1363	USA300HOU_0297	esxA	98.19	129.67	153.84	201.43	38.09	24.17	0
Group1727	USA300HOU_0811	smpB	97.57	66.93	112.2	48.46	70.59	85.33	1
Group2095	SACOL0659		97.56	85.36	99.23	142.81	100.56	109.19	0
Group1042	USA300HOU_2292		97.46	144.66	166.7	138.93	226.69	242.41	0
Group562	USA300HOU_1642		97.45	35.23	89.29	41.13	76.64	70.53	0
Group2052	USA300HOU_2716	rnpA	97.38	18.22	135.01	4.06	25.74	40.36	0
Group1456	USA300HOU_0462		96.93	69.04	109.14	71.48	53.73	71.48	0
Group1628	USA300HOU_0694		96.73	124.64	148.9	189.06	224.52	283.71	1
Group230	USA300HOU_1183	xerC	96.69	193.51	83.36	122.02	123.73	104.97	0
Group1739	USA300HOU_0833		96.64	117.09	129	138.17	184.48	113.55	0
Group718	USA300HOU_1851		96.63	127.82	95.25	53.24	111.79	89.04	0
Group3456	USA300HOU_0075		95.01	291.88	0.99	0.59	218.77	0.22	0
Group616	USA300HOU_1697		95.01	903.2	68.47	593.54	373.1	286.36	1
Group1065	USA300HOU_2322		95	40.95	147.96	83.08	48.66	81.19	0
Group936	USA300HOU_2181		94.98	118.81	135.94	114.06	72.08	133.71	0
Group720	USA300HOU_1853		94.97	69.99	24.82	47.51	56.93	61.93	0
Group591	USA300HOU_1671	dnaI	94.95	77.68	94.3	88.84	128.78	156.72	0
Group362	USA300HOU_1348	odhA	94.3	291.78	102.23	149.79	320.03	339.21	3
Group624	USA300HOU_1706		94.2	63.86	49.6	59.46	19.82	24.84	0
Group1701	USA300HOU_0779		94.19	519.45	77.46	457.62	334.28	396.09	1
Group891	USA300HOU_2126	deoC2	94.11	102.5	64.52	82.48	50.08	53.36	0
Group1053	USA300HOU_2306	metT	94.09	59.02	137.95	72.88	198.99	189.78	2
Group1188	USA300HOU_2482		93.33	76.6	89.33	65.34	50.93	113.05	0
Group786	USA300HOU_0205	murQ	93.33	52.64	27.79	20.79	15.41	10.02	0
Group666	USA300HOU_1753	rot	93.28	52.96	100.26	91.47	72.01	72.25	0
Group24	USA300HOU_1372	ebh	93.26	102.01	47.67	57.04	127.8	75.43	0
Group1833	USA300HOU_0973		92.51	183.4	95.3	112.82	143.76	148.6	0
Group1207	USA300HOU_2517	srtA	92.5	87.5	118.13	90.68	85.03	110.58	0
Group781	USA300HOU_1923	aldA2	92.34	107.79	68.48	205.27	156.06	111.1	0
Group2402	USA300HOU_1963		92.33	13.72	71.43	12.68	0.74	10.93	0
Group1945	USA300HOU_1693		92.18	669.2	130.01	394.54	782.81	286.44	1
Group2119	USA300HOU_0967		91.78	73.34	114.16	123.52	103.42	199.95	0
Group515	USA300HOU_1588	holA	91.73	36.36	169.76	39.44	106.05	115.93	1
Group2177	SACOL1035		91.68	52.98	122.08	49.31	76.39	98.44	2
Group2224	USA300HOU_1311		91.61	91.88	136.98	159.46	125.54	190.65	0
Group1409	USA300HOU_0374	ltrA	91.53	47.18	81.37	52.22	63.26	45.43	0
Group468	USA300HOU_1538	gcvT	91.52	139.46	136.93	164.78	214.18	413.14	0
Group1269	USA300HOU_2602		91.46	224.21	93.33	450.39	133.54	120.99	0
Group2076	USA300HOU_0474		91.43	136.55	51.61	59.67	20.81	17.13	0
Group524	USA300HOU_1598		91.43	36.56	120.09	40.46	82.88	146.32	1
Group2337	USA300HOU_0307		90.87	94.55	0	0	63.56	0	0
Group2126	SACOL1044		90.86	13.37	187.55	21.56	17.65	44.98	0
Group2071	USA300HOU_0459		90.83	85.19	113.17	106.57	92.49	87.06	0
Group1619	USA300HOU_0683	vraE	90.82	50.4	113.2	79.35	111.47	149.19	0
Group1981	USA300HOU_2100	atpI	90.8	118.34	106.19	94.53	114.88	102.12	0
Group418	USA300HOU_1416	aspG	90.7	80.12	78.41	34.05	73.27	80.48	0
Group217	USA300HOU_1169	hmrB	90.23	47.44	98.24	52.31	32.42	32.12	0
Group916	USA300HOU_2161		90.01	39.63	67.53	24.28	41.1	42.49	0
Group59	USA300HOU_0458		90	162.32	109.18	104.96	147.31	121.63	0
Group300	USA300HOU_1280		89.97	17.63	159.79	12.01	15.43	22.67	0
Group212	USA300HOU_1163	recG	89.73	107.49	95.31	203.22	104.77	107.02	0
Group993	USA300HOU_2245		89.37	118.2	72.45	150.95	193.57	161.33	0
Group329	USA300HOU_0148	deoD1	89.24	36.51	24.82	13.97	17.35	8.44	0
Group1092	USA300HOU_2350		89.2	106.86	81.4	98.61	114.99	109.33	0
Group1988	USA300HOU_2152		89.04	108.76	117.17	154.68	147.45	159.73	0
Group1168	USA300HOU_2445	pepA2	88.97	133.54	135.97	198.96	118.52	106.08	1
Group1659	USA300HOU_0729	saeR	88.93	110.2	148.86	145.69	313.84	225.05	0
Group2112	USA300HOU_0892	dltX	88.44	63	53.61	22.7	101.04	30.61	0
Group306	USA300HOU_1285		88.42	105.7	82.34	94.52	175.35	99.78	0
Group1470	USA300HOU_0478		88.35	97.15	141.98	140.13	73.58	152.81	1
Group480	USA300HOU_1552		87.54	209.38	134.96	153.35	191.05	240.77	0
Group694	USA300HOU_1825	hemE	87.52	121	89.35	54.83	65.08	98.98	0
Group1781	USA300HOU_0907	mnhF2	87.49	48.05	81.44	39.99	35.99	54.78	0
Group340	USA300HOU_1326		87.45	83.88	143.89	98.55	99.89	134.37	1
Group2381	USA300HOU_1961		86.69	18.21	57.6	5.25	0.74	0.45	0
Group1885	SACOL1238	rpmB	86.66	95.09	128.97	178.24	87.38	32.13	1
Group2086	SACOL0560	folK	86.44	83.82	89.3	37.76	136.11	77.84	0
Group2301	USA300HOU_1946		86.33	33.04	234.24	195.55	277.26	302.48	0
Group1083	USA300HOU_2340		85.92	100.02	104.19	57.43	147.04	80.82	0
Group1742	USA300HOU_0837		85.82	42.44	101.24	56.84	451.77	293.23	1
Group1802	USA300HOU_0926	rexA	85.79	124.65	94.26	147.12	129.37	166.77	0
Group1040	USA300HOU_2290		85.75	81.05	90.29	73.45	37.36	24.46	0
Group257	USA300HOU_1213		85.72	82.33	90.34	66.69	124.15	121.48	1
Group2968	USA300HOU_0044		85.65	68.45	0.99	0	119.28	0	0
Group1576	USA300HOU_0617		84.97	133.71	87.3	179.79	116.23	139.04	0
Group1912	SACOL1438		84.94	254.69	142.97	489.68	221.81	207.17	0
Group2644	USA300HOU_1489		84.91	50.28	154.81	161.89	154.25	166.98	0
Group712	USA300HOU_1843		84.91	58.95	75.42	71.81	93.61	78.18	0
Group995	USA300HOU_0023	sasH	84.9	109.55	108.21	93.43	38.63	115.42	0
Group1723	USA300HOU_0807		84.89	63.64	106.18	72.53	243.76	132.05	0
Group153	USA300HOU_1090		84.84	10.51	196.54	4.04	53.31	50.22	0
Group141	USA300HOU_1078	dinB	84.2	42.59	103.25	33.61	57.03	86.73	0
Group1595	USA300HOU_0657	tagH	84.12	139.94	193.59	127.7	126.58	114.89	0
Group2035	SACOL2618	ldh2	84.1	249.82	47.64	199.9	54.45	53.4	2
Group1304	USA300HOU_2645		84.05	156.65	111.16	154.17	184.38	123.72	0
Group1555	USA300HOU_0576		84.04	27.2	45.68	19.07	36.27	40.67	0
Group406	USA300HOU_1402	aroA	84.01	91.6	167.81	169.86	105.83	273.78	1
Group405	USA300HOU_1401		84	74.79	107.17	82.23	111.91	143.88	2
Group553	USA300HOU_1633	apt	83.91	46.3	113.15	36.63	36.02	53.69	0
Group2000	USA300HOU_2303		83.89	73.13	32.78	38.81	28.39	37.53	0
Group1691	USA300HOU_0769		83.55	59.47	105.22	22.56	80.02	89.53	0
Group1475	USA300HOU_0483	holB	83.34	121.58	90.33	187.53	101.97	129.03	0
Group1938	SACOL1723		83.29	57.13	128.03	103.29	70.14	105.49	0
Group1862	SACOL1114	mntH	83.23	172.8	604.44	2809.63	258.73	741.66	3
Group1492	USA300HOU_0503		83.2	56.24	199.58	38.32	54.65	100.01	0
Group542	USA300HOU_1619	recD	83.18	66.42	122.99	73.52	65.67	114.65	0
Group2895	USA300HOU_0858		83.16	34.26	0	0.57	26.52	0	0
YP_499526.1	SAOUHSC_00973		83.15	114.44	0	0	27.35	0.66	0
Group1454	USA300HOU_0457	nuoF	83.12	94.31	54.54	35.42	73.64	71.92	0
Group1221	USA300HOU_2539	mvaA	83.08	84.96	116.1	78.84	47.94	79.8	0
Group957	USA300HOU_2213	cbiO	83.06	74.73	62.53	40.66	107.18	54.47	0
Group243	USA300HOU_1197		83.01	42.36	99.22	33.61	77.86	64.23	0
Group360	USA300HOU_1346		82.78	208.96	108.16	258.88	153	154.05	0
Group1143	USA300HOU_2413		82.53	33.97	32.74	20.33	25.08	20.91	0
Group1078	USA300HOU_2334		82.38	105.25	203.47	44.1	5.17	11.72	0
Group596	USA300HOU_1675	coaE	82.35	75.08	110.16	74.42	94.68	161.31	1
Group149	USA300HOU_1085	sdhB	82.28	157.6	136.01	135.32	29.91	61.17	0
Group1434	USA300HOU_0406		82.19	75.78	51.6	63.17	752.86	60.79	1
Group951	USA300HOU_2202	alsS	81.79	457.68	133.02	371.64	77.25	257.43	3
Group726	USA300HOU_1860		81.7	97.39	83.39	86.99	91.9	96.66	0
Group1283	USA300HOU_2623	nsaS	81.6	82.15	70.49	49.84	156.42	103.06	0
Group1242	USA300HOU_0266	ispD2	81.54	93.25	100.23	103.85	167.19	142.67	0
Group122	USA300HOU_1056		81.52	160.51	103.25	200.81	232.96	208.08	0
Group461	USA300HOU_1531		81.49	143.78	135.97	105.56	175.59	154.2	0
Group278	USA300HOU_1236	bsaA	81.43	115.01	74.46	77.3	57.77	43.32	0
Group198	USA300HOU_1149	coaBC	80.86	50.68	58.54	65.52	28.67	49.96	0
Group520	USA300HOU_1594		80.78	118.6	89.33	69.09	80.67	124.96	1
Group1827	USA300HOU_0966	mgtE	80.69	61.82	101.28	64.97	71.14	115.55	0
Group178	USA300HOU_1127	ylmG	80.63	41.77	77.39	64.35	129.04	110.38	0
Group646	USA300HOU_1733		80.63	76.28	93.27	44.36	58.72	64.35	0
Group2136	USA300HOU_1228	mutL	80.59	53.83	83.39	45.95	53.15	84.92	0
Group1900	SACOL1366		80	76.35	130.98	152.47	34.15	83.08	0
Group601	USA300HOU_1681	citC	79.97	51.29	125.05	57.31	115.03	312.36	1
Group202	USA300HOU_1153	fmt2	79.84	59.96	108.24	18.09	106.52	113.03	0
Group1507	USA300HOU_0520		79.75	75.67	131.09	100.24	77.56	137.52	0
Group478	USA300HOU_1549	glk	79.72	151.2	126.05	126.09	200.8	266.89	1
Group462	USA300HOU_1532		79.67	73.58	78.39	157.51	71.6	92.65	0
Group2324	USA300HOU_1989	ssb2	79.19	29.36	24.81	2.92	6.69	4.69	0
Group2741	USA300HOU_0864		79.16	61.7	17.85	4.04	71.27	11.83	0
Group82	USA300HOU_1014	purL	79.12	77.07	34.71	46.41	78.74	674.78	3
Group170	USA300HOU_1120	ftsL	79.11	91.06	113.14	75.68	68.32	77.36	2
Group631	USA300HOU_0184		79.1	142.24	184.58	201.78	374.09	113.91	0
Group1105	USA300HOU_2365		79.07	100.11	78.4	64.19	50.11	24.43	0
Group1332	USA300HOU_0277	bglA	79.06	13.79	40.67	16.3	23.72	33.52	0
Group1587	USA300HOU_0007		79.05	117.77	89.3	51.07	58.73	45.28	0
Group1834	USA300HOU_0974		79.05	68.57	128.02	87.79	52.99	139.37	0
Group1213	USA300HOU_2525		79.02	93.55	73.43	159.78	151.55	101.14	0
Group815	USA300HOU_2042		78.95	49.26	67.46	42.98	272.2	78.66	0
Group374	USA300HOU_1366		78.87	76.77	94.28	92.23	167.62	126.44	0
Group150	USA300HOU_1086	murI	78.3	139.45	74.42	172.55	119.79	101.84	1
Group0	USA300HOU_1855		78.24	70.64	0	0.58	59.27	0.24	0
Group1662	USA300HOU_0732		78.15	42.54	93.29	37.39	67.25	88.08	0
Group1484	USA300HOU_0494	veg	78.14	67.19	119.1	156.67	84.01	113.77	8
Group2340	USA300HOU_0032	mecR1	78.09	73.58	64.55	61.26	281.52	134.14	0
Group2356	USA300HOU_0852	sei	78.04	21.49	14.88	1.71	74.47	4.5	0
Group1256	USA300HOU_2583	pyrD	78.01	79.56	90.3	39.05	29.67	73.87	0
Group1792	USA300HOU_0917	gudB	77.4	140.97	123.02	105.04	175.2	267.83	1
Group1849	USA300HOU_0990	menF	77.34	43.3	130.04	40.91	29.08	68.48	0
Group85	USA300HOU_1017	purH	77.33	61.32	18.88	48.59	68.79	390.59	0
Group1994	USA300HOU_2235	topB	77.32	65.43	56.58	80.76	54.18	87.11	0
Group408	USA300HOU_1404	aroC	77.31	110.47	94.31	137.18	161.15	130.32	1
Group735	USA300HOU_1869		77.31	92.39	123.07	117.12	273.31	210.59	0
Group2004	USA300HOU_2364		77.3	64.53	132.01	126.72	194.87	187.92	0
Group837	USA300HOU_2065	alr1	77.29	100.04	59.56	85.77	41.59	80.83	0
Group1892	USA300HOU_1173		77.28	42.28	67.52	75.18	121.1	137.3	0
Group1780	USA300HOU_0906	mnhG2	77.24	44.13	95.3	48.95	27.21	50.24	0
Group1299	USA300HOU_2641		77.15	48.97	56.6	55.71	29.24	29.98	2
Group707	USA300HOU_1839		77.12	101.94	160.85	63.82	162.25	136.16	0
Group823	USA300HOU_2051	ilvC	76.75	33.87	29.76	19	95.66	123.23	0
Group928	USA300HOU_2173		76.69	62.4	68.54	109.08	183.85	204.81	0
Group893	USA300HOU_2128	dps	76.65	88.18	40.69	102.19	20.24	17.17	3
Group1265	USA300HOU_2594	panE2	76.6	63.64	91.34	112.56	104.53	71.75	0
Group305	USA300HOU_1284		76.59	109.76	77.4	112.9	149.85	122.79	0
Group3298	SAAV_1941		76.55	84.4	71.49	133.54	127.61	127.18	0
Group124	USA300HOU_1060		75.82	62.5	104.22	45.94	64.15	100.19	0
Group733	USA300HOU_1866	tagH	75.82	106.4	114.14	124.7	132.58	195.19	0
Group1408	USA300HOU_0373		75.73	40.98	122.13	31.99	53.33	74.12	0
Group797	USA300HOU_0020	yycH	75.65	115.96	120.08	119.92	107.5	146.78	0
Group352	USA300HOU_1337	cspA	75.64	127.88	185.59	165.75	83.22	64.32	0
Group1790	USA300HOU_0915		75.62	112.26	68.44	287.46	92.13	82.59	1
Group172	USA300HOU_1122	mraY	75.46	65.44	58.55	55.42	31.16	67.07	0
Group561	USA300HOU_1641	ruvA	74.9	42.56	106.21	50.45	72.91	82.58	0
Group1495	USA300HOU_0506	hslO	74.86	109.56	127.02	122.77	107.99	118.82	1
Group1983	SACOL2108		74.8	48.35	65.54	28.36	44.39	56.34	0
Group756	USA300HOU_1894	dinP	74.78	54.22	64.54	26.64	35.85	47.83	0
Group1504	USA300HOU_0516		74.73	86.95	62.51	89.09	83.15	45.51	1
Group1401	USA300HOU_0361		74.71	74.4	74.47	200.46	25.67	30.91	0
Group850	USA300HOU_2083	cls2	74.63	85.54	65.52	89.39	97.05	94.68	0
Group2168	USA300HOU_0552		73.99	34.37	42.68	53.31	27.19	43.81	0
Group1004	USA300HOU_2255	moeA	73.96	105.72	123	120.86	47	85.79	0
Group1757	USA300HOU_0096		73.92	67.47	119.11	42.4	24.12	55.78	0
Group1103	USA300HOU_2362	scrA	73.86	35.67	49.62	12.84	42.92	48.47	0
Group147	USA300HOU_0124	sirC	73.82	69.59	77.39	82.21	145.89	176.97	0
Group3452	USA300HOU_0067	arcB1	73.21	36.11	15.88	19.19	15.99	8.16	2
Group83	USA300HOU_1015	purF	73.16	86.06	41.68	41.26	78.68	640.71	0
Group1646	USA300HOU_0714	phrB	73.05	166.12	52.6	67.77	98.34	99.45	0
Group1564	USA300HOU_0585	mvaK2	73.02	116.09	172.69	90.25	135.41	145.53	0
Group932	USA300HOU_2178		72.32	416.5	70.5	269.41	726.47	303.53	0
Group1062	USA300HOU_2316	rpiA	72.22	72.59	68.49	67.8	47.83	40.76	0
Group1072	USA300HOU_2328	corA	72.21	85.28	117.09	101.91	83.35	115.83	0
Group691	USA300HOU_1822		71.58	37.07	68.49	42.75	47.97	54.93	0
Group1076	USA300HOU_2332		71.57	59.77	111.12	106.23	96.51	167.29	0
Group208	USA300HOU_1160	yloS	71.54	45.69	82.36	51.48	64.68	114.87	0
Group376	USA300HOU_1369		71.54	23.58	103.18	23.09	43.39	64.38	1
Group1513	USA300HOU_0525		71.5	80.8	45.65	36.45	30.95	36.45	0
Group1489	USA300HOU_0499	mazG	71.45	107.06	98.24	104.12	94.51	109.87	0
Group2321	USA300HOU_0853		71.44	30.84	0	0	100.51	0.22	0
Group2308	USA300HOU_2487	sarT	71.38	31.98	11.9	10.94	2.59	2.97	0
Group1132	USA300HOU_2399		71.31	62.5	53.55	46.77	134.07	57.24	0
Group1074	USA300HOU_2330		70.77	114.39	61.53	103.88	123.82	84.34	0
Group811	USA300HOU_2038	scrB	70.77	56.88	59.53	75.63	67.78	89.16	0
Group1200	USA300HOU_2503		70.69	49.65	9.92	8.76	8.23	4.59	0
Group1949	USA300HOU_0185	tauB	70.65	155.28	21.85	28.93	1278.19	29.81	0
Group1680	USA300HOU_0753		70.62	60.71	79.38	32.54	62.83	95.23	0
Group700	USA300HOU_1831		70.5	292.52	131	318.64	193.32	164.08	0
Group1614	USA300HOU_0678		70.43	129.67	99.28	119.64	75.52	81.43	0
Group398	USA300HOU_1395	pcnB	70.37	52.35	95.32	47.8	70.09	142.32	0
Group455	USA300HOU_1526	nusB	69.91	91.89	142.92	135.67	118.52	131.95	0
Group1935	USA300HOU_1630	lytH	69.9	40.11	136.95	111.3	138.54	147.29	0
Group1306	USA300HOU_2647		69.87	90.02	76.43	96.49	102.65	102.17	0
Group1282	USA300HOU_2622		69.81	67.18	24.81	44.61	45.39	18.17	0
Group1285	USA300HOU_2624	nsaR	69.77	104.44	52.64	61.88	125.56	123.58	1
Group1919	USA300HOU_1379		69.75	149.03	85.33	5.81	20.58	14.81	0
Group2064	USA300HOU_0367	tatC	69.74	37.61	59.55	84.56	25.81	20.9	0
Group621	USA300HOU_1702	thiI	69.71	13.88	92.36	14.41	23.8	35.26	0
Group387	USA300HOU_1384		69.7	177.18	116.08	208.33	263.23	153.2	0
Group1916	USA300HOU_1360	msrB	69.66	98.55	97.28	119.23	119.06	96.32	0
Group1538	USA300HOU_0554		69.64	44.58	125.11	40.71	184.88	275.22	0
Group1537	USA300HOU_0553		69.62	42.48	81.35	70.03	250.47	219.25	0
Group1825	USA300HOU_0964	ppnK	69.61	56.55	91.36	75.28	101.69	120.48	1
Group17	USA300HOU_1434		69.03	18.32	47.63	3.46	0.35	4.47	0
Group1197	USA300HOU_2498		68.89	98.39	71.45	58.63	199.37	124.64	0
Group2462	SAV0043	mecI	68.89	32.7	58.55	34.23	199.13	86.82	1
Group1450	USA300HOU_0436		68.88	13.83	305.73	13.35	13.88	17.89	0
Group790	USA300HOU_1933		68.87	48.69	89.33	127.33	101.18	87.34	0
Group725	USA300HOU_1859	hemL2	68.86	67.59	81.36	102.28	48.64	121.94	3
Group743	USA300HOU_1877		68.86	216.68	86.39	260.85	187.79	112.8	0
Group519	USA300HOU_1593		68.84	86.71	76.44	68.92	100.09	114.5	0
Group788	USA300HOU_1930		68.81	77.62	71.46	108.05	148.74	123.2	0
Group1603	USA300HOU_0667		68.78	52.37	110.19	34.67	98.95	104.34	0
Group1542	USA300HOU_0561		68.16	80.93	69.51	127.04	56.52	83.8	1
Group485	USA300HOU_1557	znuB	68.12	20.93	64.52	26.09	50.68	80.63	0
Group669	USA300HOU_1757	ribH	68.07	56.43	112.19	70.78	68.25	97.21	0
Group731	USA300HOU_1864		68.03	164.83	85.31	239	103.76	147.51	0
Group1704	USA300HOU_0784		67.99	124.5	55.58	151.7	168.82	96.69	0
Group692	USA300HOU_1823	hemY	67.97	83.54	104.25	73.06	58.87	124.34	0
Group1951	SACOL0160		67.95	168.63	18.85	41.25	720.55	34.56	0
Group566	USA300HOU_0177	capO	67.41	36.07	44.67	25.53	17.14	99.82	0
Group2785	USA300HOU_0308		67.38	53.16	0	0	59.13	0	0
Group1667	USA300HOU_0740		67.35	42.47	54.56	49.3	70.68	52.63	0
Group368	USA300HOU_1357	ctpA	67.33	91.51	73.43	121.02	125.38	106.39	0
Group2167	SACOL0504		67.29	58.77	20.84	28.55	789.77	120.22	0
Group1577	USA300HOU_0618		67.26	62.92	93.34	141.9	66.75	96.54	0
Group603	USA300HOU_1682	citZ	67.18	48.67	110.15	60.93	96.33	299.07	0
Group1864	SACOL1116		66.6	123.56	62.52	137.34	102.28	66.99	0
Group1707	USA300HOU_0789	lgt	66.56	103.55	53.6	125.63	119.83	159.97	1
Group2303	USA300HOU_2289		66.54	24.88	50.59	29.52	26.58	23.14	0
Group1944	USA300HOU_1691		66.52	140.09	88.35	106.75	122.61	138.65	0
Group537	USA300HOU_1615		66.45	88.36	163.76	95.53	125.87	111.87	0
Group577	USA300HOU_1656	tag	66.4	50.22	37.7	54.05	98.47	85.55	0
Group1466	USA300HOU_0473	gltD	66.39	48.93	30.77	46.41	193.76	70.66	1
Group1050	USA300HOU_2302		66.35	48.07	99.22	51.75	37	100.22	0
Group1171	USA300HOU_2450	gltB2	66.35	66.72	62.53	43.99	59.09	110.11	0
Group1141	USA300HOU_0249	hmp	66.28	912.9	76.36	1418.06	60.53	74.31	0
Group1012	USA300HOU_2262	fdhD	65.67	66.27	48.6	41.22	44.5	40.93	0
Group449	USA300HOU_1519	bfmBAA	65.66	74.16	75.41	44.41	15.29	45.74	1
Group1713	USA300HOU_0796		65.62	88.48	89.34	127.53	111.19	126.58	0
Group840	USA300HOU_2068		65.62	75.11	55.57	114.9	95.66	105.48	0
Group1841	USA300HOU_0982		65.59	92.54	84.36	90.25	118.33	115.73	1
Group1424	USA300HOU_0395		65.58	611.24	111.14	674.35	270.8	192.84	0
Group3084	SAB1298		65.55	66.12	0	0	177.32	0	3
Group487	USA300HOU_1558	znuC	65.47	40.77	30.76	31.7	49.8	40.46	0
Group1574	USA300HOU_0615		64.92	35.78	56.57	35.94	47.3	74.49	0
Group2758	USA300HOU_2008		64.85	44.82	163.79	163.68	39.11	125.67	0
Group356	USA300HOU_1343		64.81	39.82	75.46	54.24	98.11	113.39	2
Group1011	USA300HOU_2261	modA	64.79	180.05	100.25	144.11	66.83	75.07	0
Group2467	SACOL0339	ssb1	64.79	20.94	7.94	20.48	11.15	5.19	0
Group1562	USA300HOU_0583	mvaK1	64.78	117.28	124.05	50.28	43.42	88.8	0
Group1928	USA300HOU_1568	era	64.71	49.66	72.47	46.35	50.74	89.19	2
Group1709	USA300HOU_0791		64.68	79.5	91.32	80.48	83.42	112.8	0
Group1985	USA300HOU_2131		64.67	12.64	51.63	17.95	33	34.11	0
Group618	USA300HOU_1699		64.65	27.7	58.55	27.61	26.2	51.11	0
Group1801	USA300HOU_0925	rexB	63.99	94.29	83.35	166.93	113.54	117.5	0
Group1712	USA300HOU_0795		63.9	326.59	68.49	288.05	207.88	238.84	0
Group1505	USA300HOU_0517		63.88	81.04	69.49	107.81	80.92	78.83	2
Group1216	USA300HOU_0262	ispD1	63.87	192.34	34.74	179.78	132.78	88.9	0
Group490	USA300HOU_1561		63.86	44.66	148.86	70.3	123.49	149.82	0
Group1025	USA300HOU_2274	ureG	63.84	27.07	28.79	34.12	33.57	23.67	1
Group1521	USA300HOU_0535		63.79	82.2	89.31	44.05	71.99	48.15	0
Group1198	USA300HOU_2499		63.76	35.36	42.68	27.3	24.7	25.51	0
Group270	USA300HOU_1226		63.71	38.17	73.47	42.77	82.57	97.14	0
Group317	USA300HOU_1300	tyrA	63.15	57.68	31.77	42.71	175.93	116.01	0
Group276	USA300HOU_1234	miaA	63.12	58.48	90.32	74.54	116.21	72.37	0
Group295	USA300HOU_1276		63.03	80.64	107.21	102.27	197.14	168.42	0
Group1690	USA300HOU_0768		63.02	54.22	71.44	49.22	51.04	56.35	0
Group422	USA300HOU_1421		63.01	57.92	97.3	35.12	122.88	80.37	0
Group1150	USA300HOU_0251	ldh1	62.98	6026.93	66.49	10433.2	67.44	27.89	0
Group2470	USA300HOU_0209		62.97	109.67	66.52	109.38	88.56	76.01	0
Group363	USA300HOU_1349	arlS	62.88	116.92	172.7	161.5	223.28	239.93	0
Group477	USA300HOU_1548		62.4	64.91	79.37	59.79	80.58	125.09	0
Group2263	USA300HOU_1109		62.26	35.08	66.51	107.43	34.52	57.57	0
Group93	USA300HOU_1024		62.16	1223.3	122.07	892.19	530.11	456.46	1
Group1821	USA300HOU_0960		62.13	123.5	38.74	89.91	81.87	80.19	0
Group2094	USA300HOU_0608	pfs	62.11	127.43	83.38	180.06	140.1	112.46	1
Group526	USA300HOU_1600		62.11	43.67	58.57	44.11	56.49	61.75	0
Group2139	SACOL1373		62.1	30.51	79.4	27.78	106.58	264.64	0
Group1640	USA300HOU_0708		61.51	55.72	96.27	62.75	144.63	132.56	0
Group2115	SACOL0945		61.37	87.6	99.28	167.81	67.54	105.96	0
Group98	USA300HOU_1029	cydB	61.37	35.6	13.9	5.77	59.46	26.84	0
Group382	USA300HOU_1377		61.36	46.79	57.55	36.64	59.47	104.48	0
Group614	USA300HOU_1694	pepQ	61.33	84.36	52.6	170.85	101.74	103.58	0
Group1126	USA300HOU_2391		61.31	86.21	64.54	104.93	121.17	68.81	0
Group2012	USA300HOU_0252		61.3	55.96	29.79	33.7	11.95	16.01	0
Group494	USA300HOU_1565		61.29	87.86	70.49	126.45	95.84	134.14	0
Group1483	USA300HOU_0493	ksgA	61.24	65.53	89.36	53.83	49.23	62.54	0
Group1563	USA300HOU_0584	mvaD	61.2	90.4	94.29	82.14	49.03	72.58	1
Group2149	USA300HOU_1771		61.18	34.73	28.79	36.42	86.71	66.03	0
Group645	USA300HOU_1732	pheT2	60.59	45.79	81.41	34.84	46.59	60.59	0
Group1091	USA300HOU_2348	mqo1	60.58	104.77	189.55	223.79	50.07	265.76	0
Group1031	USA300HOU_2279		60.5	38.54	155.81	63.79	62.27	168.42	0
Group21	USA300HOU_2071	kdpB	60.5	35.01	32.73	20.81	23.64	26.14	0
Group1208	USA300HOU_2518		60.46	46.22	81.41	29.94	29.42	27.62	0
Group1907	SACOL1381	sbcD	60.39	11.61	42.7	15.07	27.24	45.5	0
Group955	USA300HOU_2211		60.39	41.38	60.59	41.06	38.38	42.97	0
Group597	USA300HOU_1676	fpg	60.33	62.96	63.51	78.12	81.65	127.55	0
Group888	USA300HOU_2122	hmrA	59.83	73.52	34.73	76.33	125.13	101.58	0
Group755	USA300HOU_1893		59.76	45.9	75.44	64.19	102.06	85.22	0
Group1191	USA300HOU_2492	gntP	59.7	107.92	24.84	13.31	41.85	31.74	0
Group457	USA300HOU_1527		59.67	63.33	75.43	79.19	75.87	77.95	0
Group810	USA300HOU_2037	frk	59.66	49.7	85.38	56.88	75.35	86.64	0
Group1724	USA300HOU_0808	secG	59.57	82.29	126.01	49.77	151.28	66.57	0
Group622	USA300HOU_1703	csd2	59.57	23.75	100.25	22.64	31.58	41.95	0
Group1276	USA300HOU_2614	nrdD	59.54	310.92	27.78	391.31	92.43	131.6	1
Group249	USA300HOU_1204	ribC	58.99	73.3	122.05	79.35	99.09	124.62	1
Group732	USA300HOU_1865	tagG	58.94	50.1	51.59	64.61	63.13	98.58	0
Group1196	USA300HOU_2496		58.87	76.67	29.76	91.63	38.54	70.1	0
Group2306	USA300HOU_2446		58.87	46.87	58.54	66.08	98.36	35.34	0
Group783	USA300HOU_1926		58.86	17.27	0	35.52	10.12	1.81	0
Group1744	USA300HOU_0839	arsC1	58.83	96.29	86.35	151.54	110.42	124.42	0
Group354	USA300HOU_1339	telA	58.83	73.2	119.11	190.46	234.55	210.51	0
Group1157	USA300HOU_2432	panE1	58.79	60.48	51.63	87.95	53.93	34.83	0
Group739	USA300HOU_0199	brnQ1	58.77	94.87	76.42	66.66	131.39	176.09	0
Group2370	USA300HOU_1988	dnaD2	58.13	19.82	25.81	2.87	6.06	7.53	0
Group1831	USA300HOU_0971	agcs	58.11	56.73	14.89	22.09	450.37	138.89	0
Group1075	USA300HOU_2331		58.1	58.3	85.33	126.1	52.52	108.58	0
Group1455	USA300HOU_0461		58.1	45.64	50.63	37.08	33.67	39.54	0
Group436	USA300HOU_1505		58.03	70.07	119.15	80.67	76.84	95.2	0
Group97	USA300HOU_1028	cydA	58.01	64.66	20.83	1.77	61.09	18.04	0
Group1629	USA300HOU_0696		57.95	58.05	78.39	31.18	58.55	83.41	1
Group400	USA300HOU_1396		57.93	33.63	35.74	30.11	45.78	85.96	0
Group564	USA300HOU_1644	rpmA	57.36	15.05	17.86	16.79	8.62	4.26	0
Group1295	USA300HOU_2637	aur	57.3	85.54	64.55	133.78	267.64	64.75	0
Group2191	SACOL1621		57.23	87.68	78.48	99.66	95.36	92.4	0
Group3451	USA300HOU_0066	arcC1	57.2	25.52	0.99	8.05	26.43	1.52	1
Group2406	USA300HOU_0029	ugpQ1	57.14	94.94	97.31	176.74	71.78	147.15	0
Group801	USA300HOU_2018		57.11	61.19	59.56	92.87	91.29	68.99	0
Group546	USA300HOU_1623		57.05	55.23	48.63	84.09	53.91	31.6	0
Group3186	USA300HOU_1168		56.5	39.23	30.76	7.49	21.32	16.74	0
Group723	USA300HOU_1857		56.46	99.01	80.39	170.3	186.74	178.41	0
Group2015	USA300HOU_2470		56.42	68.18	53.62	72.3	42.27	73.91	0
Group1172	USA300HOU_2452		56.39	82.93	102.32	102.74	37.85	77.3	0
Group1839	USA300HOU_0980	htrA	56.37	39.41	78.38	54.92	49.03	103.36	0
Group580	USA300HOU_1660	hemB	56.37	66.93	52.62	52.11	32.32	61.24	1
Group2169	USA300HOU_0556	sdrD	56.32	46.8	52.58	107.71	27.11	29.77	0
Group672	USA300HOU_1760	ribD	56.32	132.68	174.68	147.66	233.74	154.79	0
Group1660	USA300HOU_0730		56.3	43.71	98.22	95.73	244.09	128.92	0
Group1654	USA300HOU_0724	nagA	56.29	70.98	60.55	70.5	55.94	83.44	0
Group585	USA300HOU_1665	engB	56.28	33	57.59	21.31	50.13	53.12	0
Group2092	USA300HOU_0587		56.2	43.02	33.75	23.26	32.05	19.74	0
Group1097	USA300HOU_2355	trxB2	56.14	65.74	57.54	22.61	215.05	345.55	0
Group2385	USA300HOU_1969		55.63	19.9	60.57	5.14	1.51	2.27	0
Group1463	USA300HOU_0470		55.62	176.39	48.6	186.51	90.28	74.68	0
YP_005745335.1	SAA6008_01998		55.59	23.39	0	0	86.48	0	0
Group161	USA300HOU_1106	argB2	55.57	18.24	18.86	9.34	6.44	6.17	2
Group445	USA300HOU_1516		55.56	150.61	61.57	125.48	74.56	70.14	1
Group108	USA300HOU_1041		55.5	11.63	68.49	4.12	129.96	88.84	0
Group1950	USA300HOU_0186	tauA	55.5	64.93	9.93	16	567.2	10.68	0
Group1071	USA300HOU_2327	fni	55.49	37.6	119.07	40.69	57.58	66.15	0
Group1037	USA300HOU_0236	glpQ1	55.47	45.37	85.34	60.69	58.44	68.35	0
Group657	USA300HOU_1744	rsuA	55.47	38.55	98.28	50.37	51.77	114.86	0
Group1266	USA300HOU_2595		55.45	91.28	33.73	120.78	618.41	201.75	0
Group2431	USA300HOU_0857		55.45	23.75	0	0	14.57	0	0
Group1007	USA300HOU_0232		55.31	87.12	40.69	54.11	23.66	42.22	0
Group1341	USA300HOU_2699	nixA	54.85	50.63	75.42	51.31	92.98	110.65	0
Group1112	USA300HOU_2374	nreB	54.75	102.34	79.43	217.93	78.7	144.61	0
Group155	USA300HOU_0125	sirB	54.73	16.5	21.83	15.08	104.84	81.54	0
Group1881	USA300HOU_1148	rpoZ	54.67	33.73	65.47	51.51	49.01	39.19	0
Group2571	SAV0198		54.67	22.59	4.97	16.3	2.66	2.71	0
Group953	USA300HOU_2209	rplM	54.66	28.11	34.7	15.02	7.82	3.57	1
Group207	USA300HOU_1159	cfxE	54.62	40.98	35.75	34.18	52.41	71.31	0
Group3099	USA300HOU_1998		54.62	45.88	0	0	23.5	0	0
Group407	USA300HOU_1403	aroB	54.55	42.88	49.64	75.66	125.22	96.86	0
Group551	USA300HOU_1631	dtd	54.54	60.04	70.49	134.44	246.54	127.4	0
Group1786	USA300HOU_0911	mnhB2	53.95	51.33	59.58	40.34	52.51	90.27	0
Group2207	USA300HOU_0383		53.83	21.37	43.68	11	55.14	37.62	0
Group793	USA300HOU_1936		53.78	32.59	60.54	46.4	143.85	79.73	0
Group1051	USA300HOU_2304		53.76	36.97	33.73	39.96	43.31	50.57	0
Group1224	USA300HOU_2542	clpL	53.76	648.31	17.86	304.04	207.05	151.45	0
Group2145	SACOL0139	capD	53.73	21.02	36.73	37.75	5.57	95.12	0
Group2276	USA300HOU_2447		53.71	77.07	48.61	43.43	98.16	34.79	0
Group569	USA300HOU_1647	mreD	53.66	32.54	73.39	21.97	58.18	97.28	0
Group768	USA300HOU_1907	pcrB	53.62	104.95	68.48	55.54	117.03	113.76	0
Group1274	USA300HOU_2610	betT	53.09	15.93	44.67	12.72	27.53	29.9	0
Group250	USA300HOU_1205	rpsO	53.05	21.98	24.83	5.12	2.61	6.84	0
Group1335	USA300HOU_2691		53.01	15.43	87.34	15.8	172.67	260.74	0
Group1594	USA300HOU_0656	tagA	52.94	36.33	54.6	30.83	29.24	37.69	0
Group301	USA300HOU_1281	sbcC	52.93	33.07	82.36	24.14	45.66	72.66	0
Group665	USA300HOU_1752		52.9	20.37	63.49	32.05	41.54	56.87	0
Group1195	USA300HOU_2495		52.88	67.07	68.48	66.41	49.99	108.53	0
Group258	USA300HOU_1214		52.87	85.96	59.57	45.25	111.51	110.33	0
Group92	USA300HOU_1023		52.83	76.92	47.65	62.31	70.84	69.41	1
Group523	USA300HOU_1597	aroE	52.21	27.11	67.49	24.36	38.29	73.11	0
Group1366	USA300HOU_0302	essC	52.19	79.31	40.7	57.42	30.75	27.37	0
Group423	USA300HOU_1422	fer	52.13	14.23	74.43	11.68	111.27	79.64	0
Group540	USA300HOU_1617		52.13	91.53	83.39	133.73	124.35	112.29	1
Group931	USA300HOU_2177		52.11	792.31	136.01	867.78	390.81	385.28	2
Group1235	USA300HOU_0265	tagF	52.09	72.55	48.64	64.72	78.59	70.77	0
Group1307	USA300HOU_2648		52.09	68.4	72.42	98.83	102.49	104.23	0
Group259	USA300HOU_1215	pgsA	52.08	36.61	96.34	47.61	59.39	94.61	0
Group338	USA300HOU_1322	pstC	52.07	15.93	6.96	13.41	4.8	6.26	0
Group904	USA300HOU_2146	mtlF	51.94	59.02	22.82	17.94	27.57	12.92	0
Group353	USA300HOU_1338	xpaC	51.86	72.92	45.62	141.5	189.97	183.63	0
Group620	USA300HOU_1701		51.39	14.84	42.64	3.48	15.02	33.45	0
Group1281	USA300HOU_2621		51.34	62.62	34.72	41.2	84.47	80.66	0
Group151	USA300HOU_1087		51.33	39.85	101.24	131.13	73.3	122.59	0
Group1170	USA300HOU_2449		51.32	60.83	74.51	94.58	35.4	47.66	0
Group1917	USA300HOU_1361	msrA2	51.32	113.22	53.63	119.56	121.4	102.97	0
Group1798	USA300HOU_0922		51.31	30.87	50.65	39.84	124.61	99.68	0
Group188	USA300HOU_1139	pyrC	51.26	24.16	31.75	5.86	21.77	46.43	1
Group1067	USA300HOU_2324		51.22	34.85	42.69	21.39	62.16	66.01	0
Group900	USA300HOU_2143		51.19	65.23	54.6	60.32	75.46	62.19	0
Group1946	SACOL1776		51.09	125.3	103.2	140.67	84.95	150.4	0
Group972	USA300HOU_2227	rpsH	51.06	24.29	19.85	10.91	5.69	1.11	0
Group2798	USA300HOU_0318		50.59	25.98	0	0	33.86	0	0
Group1488	USA300HOU_0498		50.57	78.88	57.57	93.28	68.95	79.23	0
Group1399	USA300HOU_0357	glpT	50.56	41.92	45.64	16.84	34.45	32.15	0
Group2396	USA300HOU_0715		50.54	15.37	57.58	52.39	81.1	101.36	0
Group370	USA300HOU_1362		50.51	95.5	71.48	64.37	56.54	103.73	0
Group343	USA300HOU_1329	asd	50.45	76.51	15.88	61.56	201.28	114.92	0
Group3442	SAB0860		50.44	21.44	15.86	30.75	8.59	7.03	0
Group1761	USA300HOU_0884		50.43	38.03	54.58	47.41	37.43	105.25	0
Group934	USA300HOU_2179		50.38	41.24	37.72	44.01	37.1	55.17	0
Group1272	USA300HOU_2605	betA	50.36	31.92	36.7	23.8	12.72	17.98	9
Group2007	USA300HOU_2375	nreA	50.32	85.4	24.82	69.44	55.41	42.03	0
Group1851	USA300HOU_0992		50.3	28.01	83.35	29.83	22.01	41.54	0
Group380	USA300HOU_0154	phnC	50.24	23.27	27.79	10.96	10.83	8.34	0
Group557	USA300HOU_1637	yajC	49.71	14.39	50.61	16.83	7.42	13.63	0
Group1218	USA300HOU_2532	cidB	49.66	351.74	105.21	201.01	103.04	123.11	0
Group1227	USA300HOU_2547		49.66	13.78	18.85	10.53	34.83	18.4	0
Group2160	USA300HOU_2379	narG	49.64	1031.07	22.83	1156.48	8.61	12.32	2
Group687	USA300HOU_1787		49.64	120.56	58.56	75.91	63.71	88.94	0
Group1013	USA300HOU_2263		49.63	9.88	38.69	13.27	29.7	30.61	0
Group393	USA300HOU_1390	nth	49.63	37.86	83.35	40.99	67.37	52.62	1
Group807	USA300HOU_2029		49.61	63.73	72.47	93.11	186.49	122.36	0
Group2116	SACOL0958		49.58	46.57	35.73	68.17	39.84	53.74	0
Group775	USA300HOU_1917	pheA	49.58	67.43	33.77	93.62	37.8	58.48	0
Group2523	SAV1941		49.56	29.33	48.66	35.97	58.4	37.92	0
Group2618	USA300HOU_2005		49.55	48.54	0	0	29.33	0	0
Group536	USA300HOU_1614		49.55	29.02	81.39	12.74	35.97	34.32	0
Group126	USA300HOU_1062		49.51	35.78	97.3	39.48	54.19	68.29	0
Group1689	USA300HOU_0767	coaD	49.51	45.74	51.61	44.09	43.86	59.42	0
Group1966	USA300HOU_1932		49.51	88.39	77.39	170.28	162.41	155.53	0
Group2221	USA300HOU_1994		48.92	38.09	6.94	2.88	5.27	0.24	0
Group128	USA300HOU_1064	isdA	48.9	70.58	19.86	35.37	212.81	84.74	0
Group2170	SACOL0725		48.89	64.45	81.43	51.64	80.31	69.07	0
Group1059	USA300HOU_2314	hutG	48.85	318.14	59.57	288.52	238.31	217.55	0
Group1668	USA300HOU_0741		48.76	28.81	60.58	49.97	49.59	72.68	0
Group1397	USA300HOU_0355		48.73	18.65	20.84	7.01	42.35	26.06	0
Group1426	USA300HOU_0397		48.73	85.71	168.71	241.95	62.05	193.29	0
Group1795	USA300HOU_0919	argH	48.64	101.35	55.59	33.42	36.41	47.39	0
Group758	USA300HOU_1896		48.64	15.47	42.67	17.91	20.15	28.77	0
YP_005298063.1	M013TW_1637		48.08	72.48	62.54	73.52	87.68	101.2	0
Group854	USA300HOU_2088	ywpF	48.01	54.87	67.47	62.56	20.42	51.05	0
Group1162	USA300HOU_2437		47.98	66.76	17.87	260.85	56.84	55.38	2
Group3385	SAV2168		47.97	9.86	0.99	0	66.97	0	0
Group77	USA300HOU_1007		47.97	46.3	41.7	89.78	45.21	46.45	0
Group256	USA300HOU_1211		47.96	29.71	83.41	33.71	39.98	106.82	0
Group260	USA300HOU_1216	cinA	47.96	60.12	56.58	48.22	101.12	101.1	0
Group1490	USA300HOU_0501	divIC	47.9	51.13	71.47	79.96	86.17	87.85	0
Group914	USA300HOU_2159		47.9	23.74	37.74	21.52	84.54	70.14	0
Group1880	USA300HOU_1128	ylmH	47.2	69.65	119.13	57.66	117.82	106.79	0
Group420	USA300HOU_1419	ebpS	47.2	174.14	69.48	181.36	75.54	91.33	0
Group2688	USA300HOU_0854		47.17	20.41	0	0	48.87	0.2	0
Group896	USA300HOU_0218	azoR	47.15	20.65	15.88	9.14	73.35	16.18	0
Group1063	USA300HOU_2317		47.13	70.06	56.57	78.88	65.13	57.51	0
Group2210	USA300HOU_0557	sdrE	47.11	67	161.76	62.84	77.52	192.24	0
Group1014	USA300HOU_2264		47.09	17.13	53.6	4.56	60.08	50.7	0
Group2371	USA300HOU_1990		47.08	24.31	7.93	2.34	2.28	2.71	0
Group350	USA300HOU_1335	lysA2	47.06	32.14	42.67	79.77	137.46	212.72	0
Group1291	USA300HOU_2632	arcC	47.04	25.11	23.85	17.37	38.1	33.48	0
Group110	USA300HOU_1043	potD	47.02	87.62	56.55	37.18	91.19	102.95	1
Group1856	SACOL1058		46.98	51.66	37.72	85.24	150.49	160.77	0
Group2349	USA300HOU_1977		46.98	22.6	21.82	4.6	8.56	3.15	0
Group711	USA300HOU_1842		46.94	30.94	76.4	44.61	47.51	57.58	0
Group717	USA300HOU_1850		46.94	28.83	31.77	18.5	30.21	52.89	0
Group1328	USA300HOU_2679	hisD	46.93	32.11	32.76	14.56	73.49	20.54	0
Group60	USA300HOU_0643	mnhA1	46.33	16.53	70.5	58.54	7.9	76.73	0
Group1767	USA300HOU_0889		46.3	97.75	61.56	73.85	46.74	60.24	0
Group1675	USA300HOU_0748		46.25	49.08	101.2	69.29	147.5	138.17	0
Group572	USA300HOU_1651		46.24	17.72	77.42	23.71	25.76	86.04	0
Group1374	USA300HOU_0329		46.21	58.74	90.31	132.08	56.99	122.7	0
Group985	SACOL2239	rplC	46.21	18.26	15.89	16.14	6.81	0.85	1
Group776	USA300HOU_1918		46.19	52.85	31.75	65.43	57.65	68.26	0
Group791	USA300HOU_1934		46.18	35.25	85.39	120.43	113.76	98.4	1
Group2260	USA300HOU_0865		46.17	20.86	2.99	5.27	25.45	5.88	0
Group1029	USA300HOU_2277		46.16	20.54	56.58	44.47	28.63	44.09	0
Group1580	USA300HOU_0621		46.1	176.3	134.98	262.52	78.99	238.38	0
Group1163	USA300HOU_2440		45.5	75.13	49.61	268.55	161.65	70.72	3
Group543	USA300HOU_1620		45.44	57.79	82.35	66.23	35.46	71.19	0
Group2825	USA300HOU_2002		45.41	51.27	0	0	7.52	0	0
Group2154	USA300HOU_2064		45.4	49.47	42.63	58.36	25.22	22.98	0
Group1729	USA300HOU_0819	clfA	45.39	415.94	61.54	391.99	296.56	327.33	0
Group2039	USA300HOU_0270	scdA	45.37	248.07	84.35	225.82	75.86	106.19	0
Group897	USA300HOU_2133		45.37	250.77	75.45	407.09	172.6	258.33	2
Group1146	USA300HOU_2419		45.35	60.73	36.75	56.88	146.66	85.99	0
Group3138	USA300HOU_1945		45.32	33.75	51.65	34.24	53.15	38.37	0
Group636	USA300HOU_1722	acs	45.32	21.58	10.91	25.35	14.51	23.75	0
Group2373	USA300HOU_0025		45.22	53.74	67.5	103.22	77	131.32	0
Group952	USA300HOU_2208	rpsI	45.22	20.46	22.84	19.69	8.21	3.16	1
Group25	USA300HOU_2197	hysA	44.64	56.84	14.89	9.29	18.93	24.09	0
Group521	USA300HOU_1595	nadD	44.61	27.38	51.63	20.93	28.43	60.01	0
Group578	USA300HOU_1657		44.59	42.83	48.65	68.43	207.89	165.1	0
Group674	USA300HOU_1768		44.57	32.76	132	86.11	96.66	90.53	0
Group372	USA300HOU_1364	thyA	44.55	77.27	62.49	80.94	51.4	106.23	1
Group656	USA300HOU_1743		44.55	251.23	90.33	191.58	157.93	247.88	0
Group2232	SACOL2003	hlb	44.54	13.6	72.47	17.98	11.55	18.67	0
Group156	USA300HOU_1094	efb	44.52	16.52	29.79	2.95	117.86	17.19	0
Group1036	USA300HOU_2286		44.5	73.55	81.38	91.2	40.69	102.92	0
Group1995	USA300HOU_2242		44.47	45.02	74.4	39.69	45.22	69.05	0
Group759	USA300HOU_0201	ipdC	44.46	21.44	13.9	42.15	90.53	189.32	0
Group1847	USA300HOU_0988		44.36	62.68	77.46	121.94	53.15	47.73	0
Group1300	USA300HOU_2642	manA2	44.28	45.31	53.63	63.93	39.56	41.96	0
Group63	USA300HOU_0093		43.85	29.87	0	0	35.07	0	3
Group1119	USA300HOU_2382	nirB	43.8	799.79	11.91	1469.94	16.61	13.7	0
Group954	USA300HOU_2210	truA	43.8	31	52.59	24.95	26.47	43.44	0
Group2231	USA300HOU_1955		43.76	15	31.75	1.13	1.45	1.17	0
Group1101	USA300HOU_2360		43.73	53.64	49.62	38.61	69.82	48.39	0
Group2171	USA300HOU_0697		43.71	26.12	64.52	24.11	54.75	65	0
Group112	USA300HOU_1045		43.68	29.22	58.58	32.36	45.52	38.45	0
Group2330	USA300HOU_0851	sek	43.67	17.22	4.96	8.19	47.53	3.36	0
Group1543	USA300HOU_0562		43.66	59.29	54.6	52.08	26.75	32.57	0
Group3032	ST398NM01_2895		43.66	19.26	0	0	262.24	0.88	0
Group1656	USA300HOU_0726		43.65	137.35	27.75	168.03	78.42	104.92	0
Group373	USA300HOU_1365		43.64	21.5	51.61	47.12	53	53.32	0
Group2043	USA300HOU_2654		43.6	122.65	108.23	145.08	50.81	33.49	0
Group2073	SACOL0502	cysM	43	27.82	90.31	11.06	207.59	66.49	0
Group1754	USA300HOU_0874		42.94	34.71	54.58	30.03	28.54	55.58	2
Group298	USA300HOU_0144		42.92	27.64	52.61	24.27	35.52	40.53	0
Group3458	USA300HOU_0078		42.92	24.25	0	0	18.5	0	0
Group1553	USA300HOU_0574	ung	42.9	26.95	29.76	18.52	19.39	25.89	0
Group2038	USA300HOU_2606	betB	42.88	11.58	15.88	13.85	13.9	11.25	6
Group2405	USA300HOU_1993		42.83	23.26	4.97	1.16	5.21	3.22	0
Group1430	USA300HOU_0402		42.82	77.91	30.76	31.26	35.14	26.71	0
Group980	SACOL2234	rplV	42.82	2.2	0.99	4.04	0	0.47	1
Group1618	USA300HOU_0682	vraF	42.81	36.54	41.7	19.6	62.1	37.65	0
Group1178	USA300HOU_2458		42.78	12.83	19.83	9.36	67.5	96.39	4
Group763	USA300HOU_1902	gatC	42.17	36.05	43.67	12.14	46.55	30.25	1
Group195	USA300HOU_1145		42.08	34.36	47.65	83.27	73.32	79.48	0
Group125	USA300HOU_1061		42.05	34.99	63.51	19.83	32.97	41.99	0
Group1536	USA300HOU_0551		41.99	34.78	56.56	63.81	50.54	71.77	0
Group1099	USA300HOU_2359		41.97	22.14	26.81	13.42	42.27	28.48	0
Group1359	USA300HOU_0289	lytM	41.96	20.6	77.38	18.04	109.03	90.42	0
Group2291	USA300HOU_1975		41.95	10.98	6.96	3.49	9.74	1.84	0
Group434	USA300HOU_1503		41.94	61.84	60.56	121.22	85	64.76	0
Group88	USA300HOU_1020		41.93	27.58	51.63	36.44	61.36	50.77	0
Group1350	USA300HOU_2713	gidB	41.92	19.19	47.66	8.1	13.16	21.15	0
Group915	USA300HOU_2160		41.31	16.07	91.35	42.2	98.73	145.46	0
Group2568	SA2981_1900		41.25	17.61	34.74	15.08	27.6	33.03	0
Group427	USA300HOU_1496	scpA	41.25	33.67	57.57	42.5	64.01	78.73	0
Group748	USA300HOU_1882		41.25	45.27	42.7	67.17	93.08	95.64	0
Group1763	USA300HOU_0886		41.22	17.1	58.58	22.06	20.65	35.07	0
Group1958	USA300HOU_0191		41.21	35.23	41.67	141.39	1398.63	999.49	0
Group2134	USA300HOU_1099	hly	41.2	156.6	98.27	304.6	802.05	495.01	0
Group1889	SACOL1255		41.19	12.65	52.59	8.72	24.47	34.28	0
Group1895	USA300HOU_1199	rimM	41.19	17.06	45.67	22.05	18.33	38.56	0
Group2489	USA300HOU_1947	chp	41.19	24.83	106.17	14.51	29.05	30.88	0
Group885	USA300HOU_2118		41.16	54.82	52.6	19.13	35.95	53.44	0
Group1806	USA300HOU_0930		41.14	69.84	39.72	93.23	88.82	60.11	0
Group2026	USA300HOU_0263		41.14	91.66	29.76	161.02	61.31	62.57	0
YP_001332913.1	NWMN_1879		41.14	15.32	42.66	12.71	6.68	7.65	0
Group3403	USA300HOU_1779		41.09	75.95	244.11	44.76	266.19	113.79	0
Group2131	SACOL1109	potB	41.08	10.06	64.46	1.71	101.44	156.95	0
Group1809	USA300HOU_0939	eap	40.94	54.75	18.86	217.97	142.74	136.35	0
Group1579	USA300HOU_0620		40.48	56.89	57.6	81.72	72.74	69.34	0
Group1639	USA300HOU_0707		40.46	62.55	22.84	78.11	88.78	78.21	0
Group525	USA300HOU_1599		40.44	18.66	47.65	17.97	57.94	71.53	0
Group1514	USA300HOU_0526		40.43	53.03	59.55	53.5	46.07	42.73	0
Group1343	USA300HOU_2702		40.42	117.06	80.42	221.38	51.32	332.67	0
Group1571	USA300HOU_0612		40.41	39.98	40.68	38.29	97.61	48.83	0
Group2335	USA300HOU_2693		40.41	17.1	0	0	27.65	0	0
Group1575	USA300HOU_0616		40.37	57.45	27.78	77.39	78.35	63.22	0
Group641	USA300HOU_1728		40.36	125.06	73.43	198.65	97.29	123.89	0
Group1567	USA300HOU_0606		40.34	47.49	71.48	76.38	32.97	70.66	0
Group2853	USA300HOU_1189		40.31	22.03	17.86	6.96	17.8	16.8	0
Group3327	SAA6008_02626		40.28	54.47	0	0	176.9	0	0
Group1778	USA300HOU_0904		40.27	24.28	65.52	27.2	38.85	26.81	0
Group397	USA300HOU_1394	birA	40.27	43.67	81.35	45.75	61.1	81.47	0
Group1008	USA300HOU_2258	moeB	39.6	53.25	33.74	30.37	39.17	34.93	0
Group1293	USA300HOU_0272	lytR	39.6	22.76	48.65	34.66	27.3	47.19	0
Group2058	USA300HOU_0317		39.59	15.34	2.98	0	11.2	7.1	0
Group69	USA300HOU_0999		39.57	23.16	110.14	79.51	95.85	126.08	0
Group1149	USA300HOU_2422		39.55	59.84	45.68	58.68	35.89	44.68	0
Group1370	USA300HOU_0324		39.54	1643.73	22.82	857.31	56.69	26.47	0
Group1657	USA300HOU_0727		39.53	102.42	59.54	150.54	122.8	196.87	0
Group2897	USA300HOU_0043		39.53	30.56	0	0	49.31	0	0
Group1665	USA300HOU_0735	queC	39.51	6.12	89.35	17.8	58.58	92.22	1
Group715	USA300HOU_1846		39.48	7.76	82.43	60.65	14.83	88.67	0
Group1748	USA300HOU_0849		39.46	114.59	56.59	131.99	2210.97	1101.89	0
Group2338	USA300HOU_0319		39.45	11.14	0	3.46	22.55	2.86	0
Group255	USA300HOU_1210		39.45	23.86	75.41	43.94	28.97	75.1	0
Group1865	USA300HOU_1048		39.34	19.33	37.72	32.25	25.46	30.1	0
Group1055	USA300HOU_2308		38.85	152.97	26.82	359.28	194.58	175.53	0
Group164	USA300HOU_1110	eta	38.75	89.34	47.61	68.8	29.9	21.22	0
Group933	USA300HOU_0222		38.66	31.31	9.92	6.31	9.41	9.07	0
Group882	USA300HOU_2114		38.65	17.09	60.56	35.85	20.28	38.05	0
Group1516	USA300HOU_0529	secE	38.63	31.88	51.63	31.29	34.93	35.96	0
Group316	USA300HOU_1299		38.6	8.79	19.83	3.46	16.35	14.09	0
Group1087	USA300HOU_2345	hssS	37.99	34.29	57.58	37.02	30.33	67.88	0
Group287	USA300HOU_1268	nucA	37.94	5.53	73.46	4.7	12.61	28.62	0
Group154	USA300HOU_1093		37.92	47.41	42.68	27.2	32.39	22.23	0
Group648	USA300HOU_1735	pepA1	37.92	75.16	43.65	98.38	56.38	72.41	1
Group1080	USA300HOU_2337	tcaB	37.86	21.01	63.56	16.87	43.37	68.03	0
Group1111	USA300HOU_2373	nreC	37.86	70.85	61.52	103.03	33.15	75.51	0
Group1617	USA300HOU_0681		37.86	34.92	78.42	65.9	48.34	99.65	0
Group403	USA300HOU_1399		37.85	17.64	27.78	18.02	37.1	44	0
Group1925	USA300HOU_1524	xseB	37.83	23.75	32.74	18.44	30.96	41.7	0
Group921	USA300HOU_2167	htsC	37.83	14.46	17.86	4.07	60.74	106.58	0
Group746	USA300HOU_1880	vraR	37.81	30.33	37.7	26.75	37.25	69.93	1
Group697	USA300HOU_1829		37.7	79.2	35.73	63.89	82.97	65.48	2
Group1973	USA300HOU_0003		37.1	65.23	33.72	79.04	69.26	46.93	0
Group192	USA300HOU_1143	pyrE	37.05	84.79	46.69	6.34	17.18	32.41	1
Group1182	USA300HOU_2464		37.04	144.97	28.78	189.54	958.49	159.21	0
Group1743	USA300HOU_0838		37.03	46.29	59.55	55.7	33.38	54.22	0
Group2188	USA300HOU_0146	sasD	37.03	317.05	0	0.56	147.06	0	0
Group819	USA300HOU_2046		37.03	19.18	44.67	24.39	40.6	43.56	0
Group2317	USA300HOU_0106		37.02	90.48	37.72	54.9	67.65	65.67	0
Group1009	USA300HOU_2259	modC	37	50.17	43.66	53.3	36.41	30.23	0
Group944	USA300HOU_0223		37	39.27	12.9	5.26	7.78	4.48	0
Group630	USA300HOU_1714		36.99	61.21	31.72	100.12	406.01	216.08	0
Group570	USA300HOU_1648	mreC	36.98	48.23	89.35	35.92	81.94	155.78	0
Group10	USA300HOU_1747	fmtB	36.97	32.58	52.61	23.88	41.02	52.88	0
Group841	USA300HOU_2069		36.97	74.43	57.57	76.23	71.59	84.58	0
Group1115	USA300HOU_2378	narH	36.94	213.08	12.9	331.14	5.65	6.35	0
Group1782	USA300HOU_0908	mnhE2	36.94	35.35	47.67	27.57	24.98	41.84	0
Group2247	USA300HOU_0349		36.92	157.35	73.48	143.59	87.88	132.5	0
Group958	USA300HOU_2214	rplQ	36.9	5.59	3.96	4.61	2.63	3.86	0
Group464	USA300HOU_1534		36.29	32.54	105.16	48.68	63.26	78.78	1
Group1612	USA300HOU_0676		36.24	25.53	30.78	40.02	74.77	66.29	0
Group2629	USA300HOU_2239		36.24	7.53	71.46	20.34	12.76	33.65	0
Group1005	USA300HOU_2256	moaC	36.2	44.02	71.44	87	52.47	69.05	0
Group1903	SACOL1371	guaC	36.19	14.41	15.89	4.01	24.77	89.33	1
Group2077	SACOL0518		36.18	43.57	22.85	24.92	19.97	21.68	0
Group1534	USA300HOU_0549		36.17	27.48	45.61	88.8	55.56	44.2	0
Group827	USA300HOU_2055	leuD	36.17	19.69	15.87	13.91	95.56	77.83	0
Group1547	USA300HOU_0566		36.15	61.4	36.73	49.33	26.14	33.72	0
Group907	USA300HOU_2149	mtlD	36.15	60.79	36.72	54.24	83.94	108.34	0
Group1686	USA300HOU_0762	sstD	36.13	12.72	63.52	2.31	39.46	79.78	0
Group1773	USA300HOU_0897	nifU	36.12	6.61	35.74	13.3	24.79	37.91	0
Group592	USA300HOU_0181	aldA	36.12	55	43.68	28.85	39.78	53.3	0
Group371	USA300HOU_1363		36.11	65.15	38.69	50.74	28.42	64.99	0
Group1460	USA300HOU_0467		36.1	21.52	9.92	17.94	34.35	16.91	0
Group1860	USA300HOU_1032		36.09	31.26	45.65	50.42	37.51	64.22	0
Group1152	USA300HOU_2424		36.07	27.72	23.82	25.45	18.62	39.9	0
Group1570	USA300HOU_0610	adh1	35.41	1257.49	15.88	1550.87	28.31	19.56	0
Group289	USA300HOU_1270		35.37	34.59	43.68	30.09	27.46	56.87	0
Group865	USA300HOU_2098	atpE	35.37	24.96	29.77	28.22	31.98	32.51	1
Group1238	USA300HOU_2566		35.35	24.5	56.59	23.84	44.22	81.88	0
Group949	USA300HOU_2201	alsD	35.35	122.25	67.49	142.77	30.87	83.04	0
Group1338	USA300HOU_2696		35.34	55.2	25.79	50	21.27	18.45	0
Group1107	USA300HOU_2367		35.33	81.19	48.66	85.26	57.18	56.22	0
Group3280	SAOV_0034		35.32	16.67	58.57	18.61	14.99	45.01	0
Group346	USA300HOU_1332	dapD	35.32	61.98	16.87	35.91	80.51	81.51	0
Group785	USA300HOU_1928		35.3	41.61	46.66	56.92	53.15	61.82	0
Group1017	USA300HOU_2267		35.28	81.2	60.57	76.79	115.9	55.3	0
Group2227	USA300HOU_1604		35.26	43.46	43.67	19.74	46.28	38.01	0
Group1663	USA300HOU_0733	queE	35.25	14.25	78.38	23.7	82.73	124.43	1
Group2059	USA300HOU_0322		35.25	29	27.78	33.97	24.77	29.83	0
Group1688	USA300HOU_0766		35.24	37.11	50.6	36.97	29.9	32.22	0
Group1539	USA300HOU_0558		35.22	48.44	60.54	93.85	51.64	76.55	0
Group629	USA300HOU_1712	serA	35.21	59.53	19.85	71.47	458.19	160.31	1
Group2110	USA300HOU_0878		35.12	188.22	42.66	138.11	104.53	103.82	0
Group2913	USA300HOU_1484		35.12	34.42	0	0	5.52	0	0
Group747	USA300HOU_1881	vraS	34.61	49.54	55.58	47.28	71.98	84.17	0
Group1169	USA300HOU_0253		34.58	25.41	38.71	41.26	23.72	71.42	0
Group421	USA300HOU_1420	recQ2	34.55	46.22	14.9	50.33	56.49	60.71	0
Group441	USA300HOU_1511		34.55	31.51	54.61	67.44	68.91	54.41	0
Group2496	SACOL2190		34.54	18.65	56.58	15.75	26.09	28.23	0
Group1615	USA300HOU_0679		34.53	47.57	48.63	146.71	69.64	120.14	0
Group2173	USA300HOU_0829		34.52	68.54	52.61	90.87	74.35	85.96	0
Group2055	USA300HOU_0296		34.48	63.2	43.71	52.74	18.4	19.71	0
Group828	USA300HOU_2056	ilvA2	34.45	36.94	17.85	14.01	514.66	383.56	0
Group1164	USA300HOU_2441	pnbA	34.44	254.39	39.69	182.46	247.72	121.7	0
Group2680	USA300HOU_0210		34.41	75.19	60.51	84.21	83.34	81.09	0
Group337	USA300HOU_1321	pstA	34.37	13.86	16.88	9.86	7.57	4.05	0
Group1613	USA300HOU_0677		33.76	11.14	24.82	13.91	22.68	28.88	0
Group3335	SAA6008_00064		33.73	7.13	9.91	4.09	2.28	0.87	0
Group349	USA300HOU_0150	deoC1	33.67	23.82	9.92	19.78	17.98	16.91	1
Group1362	USA300HOU_0292		33.64	16.5	28.75	6.91	5.24	9.55	0
Group3162	USA300HOU_0085		33.64	18.76	0	0	57.45	0	5
Group1896	USA300HOU_1209		33.63	24.23	36.76	46.24	29.86	42.13	0
Group134	USA300HOU_1072	spoU	33.61	47.87	54.63	45.69	51.14	63.48	0
Group1436	USA300HOU_0409		33.58	55.07	41.69	60.89	53.83	48.4	0
Group1775	USA300HOU_0900		33.53	24.85	24.81	24.35	80.71	47.26	0
Group314	USA300HOU_1295	msrA1	33.51	47.98	29.78	83.5	67.99	43.08	0
Group1411	USA300HOU_0376		32.86	19.25	38.73	36.61	993.47	614.48	0
Group1313	USA300HOU_2659		32.84	162.72	30.79	97.89	101.34	71.43	0
Group2616	SAOV_1159c		32.84	76.73	114.13	130.94	45.07	52.29	0
Group660	USA300HOU_0187		32.82	94.83	6.95	15.59	426.7	9.17	0
Group474	USA300HOU_1547		32.75	30.39	62.54	48.15	60.86	104.76	0
Group947	USA300HOU_2193		32.75	50.17	31.77	99.25	85.94	68.36	0
Group1568	USA300HOU_0607		32.73	50.55	62.51	47.96	38.29	45.48	0
Group808	USA300HOU_2032	agrB	32.7	109.77	32.76	55.08	170.13	78.47	0
Group2388	USA300HOU_1972		32.68	10.41	19.85	1.75	1.86	1.37	0
Group1026	USA300HOU_2275	ureD	32.62	48.52	30.78	11.64	53.36	27.77	1
Group2856	USA300HOU_2708		32.05	19.44	0	0	29.68	0	0
Group86	USA300HOU_1018	purD	32.01	53.95	28.78	27.25	128.04	715.37	0
Group1681	USA300HOU_0754	nrdI	31.97	107.62	49.66	96.62	107.08	71.45	0
Group2203	USA300HOU_2469		31.97	21.41	55.58	38.96	25.33	49.61	0
Group3334	SAA6008_00049		31.96	7.14	9.93	12.01	4.44	6.67	0
Group792	USA300HOU_1935		31.96	18.73	26.82	29.06	55.27	49.03	0
Group443	USA300HOU_1513		31.93	65.68	25.79	145.65	58.79	39.83	0
Group452	USA300HOU_1522	argR	31.93	83.99	51.59	102.52	54.4	67.03	0
Group248	USA300HOU_1203	truB	31.91	28.3	50.62	43.4	53.5	74.2	0
Group2334	USA300HOU_2563		31.84	5.52	50.65	4.66	41.56	75.56	0
Group997	USA300HOU_2247		31.82	13.71	12.9	4.09	36.16	18.77	0
Group1897	USA300HOU_1212		31.16	16.5	34.75	25.03	22.49	43.66	0
Group1211	USA300HOU_2523		31.15	5.48	20.86	2.89	17.7	19.24	0
Group1479	USA300HOU_0489		31.14	18.14	43.69	19.67	25.52	29.38	0
Group275	USA300HOU_1233		31.13	16.63	20.85	25.63	30.34	26.9	0
Group187	USA300HOU_1138	pyrB	31.12	18.08	33.75	4.66	14.71	56.14	0
Group394	USA300HOU_1391	dnaD	31.11	35.78	48.6	25.5	67.96	52.75	0
Group693	USA300HOU_1824	hemH	31.11	31.51	50.63	28.28	16.84	53.04	0
Group3109	SAOV_0928		31.09	14.26	15.89	12.21	13.04	9.23	0
Group1096	USA300HOU_2354		31.07	6.56	22.84	5.8	26.12	76.69	0
Group1339	USA300HOU_2697	rarD	31.06	55.21	20.83	29.52	27.89	10.61	0
Group1857	USA300HOU_1011	purC	31.03	31.1	17.86	29.44	62.01	421.89	0
Group685	USA300HOU_1784	menE	31.02	43.19	36.7	49.19	38.29	71.4	0
Group1373	USA300HOU_0328		31.01	240.04	66.5	194.21	93.15	145.09	0
Group1544	USA300HOU_0563	nagB	30.99	33.62	14.91	42.89	27.15	34.46	0
Group1000	USA300HOU_2251	mobA	30.42	28.73	27.78	38.33	24.22	31.56	0
Group1093	USA300HOU_2351		30.37	76.68	19.85	97	62.11	48.02	0
Group2681	USA300HOU_0211		30.35	51.77	30.75	59.49	70.41	80.98	0
Group946	USA300HOU_2190		30.33	55.6	23.82	28.37	37.94	41.24	0
Group332	USA300HOU_1316		30.2	32.96	33.75	6.32	102.4	38.65	0
Group849	USA300HOU_2081		30.2	8.9	25.8	4.62	10.43	18.46	0
Group1616	USA300HOU_0680		30.19	16.17	58.51	73.53	56.64	111.33	0
Group1648	USA300HOU_0717		30.15	33.69	60.55	131.29	40.52	61.21	0
Group926	USA300HOU_2171		30.09	87.37	30.77	65.21	193.81	223.28	0
Group364	USA300HOU_1350	arlR	30.05	72.69	30.77	93.76	96.17	68.93	0
Group1993	SACOL2241		30.04	28.59	53.58	88.28	26.87	45.77	0
Group1312	USA300HOU_2658		29.56	124.28	26.8	122.8	55.65	47.42	0
Group1791	USA300HOU_0916	rocD	29.55	67.73	20.84	36.48	134.49	105.68	0
Group724	USA300HOU_1858	bcp	29.49	38.38	27.78	70.71	57.6	47.78	0
Group3462	USA300HOU_0082		29.46	24.88	2.98	2.35	10.09	0	0
Group1342	USA300HOU_2701		29.44	22.66	47.65	81.56	27.17	77.01	0
Group3409	SAOUHSC_01404		29.44	92.34	34.71	171.78	77.84	45.05	0
Group1566	USA300HOU_0591		29.42	71.6	74.44	91.42	74.87	81.79	0
Group1783	USA300HOU_0010	azlC	29.41	48.15	40.68	92.56	110.51	68.83	0
Group2809	USA300HOU_1486		29.38	19.3	0	0	44.18	0	0
Group1627	USA300HOU_0693		29.37	44.21	53.61	84.66	59.09	60.79	1
Group1084	USA300HOU_2342	htrB	29.36	30.84	11.92	16.72	8.92	5.14	0
Group2022	USA300HOU_2512	frp	29.36	41.39	84.38	45.62	43.92	54.72	0
Group1774	USA300HOU_0898		29.33	20.06	24.82	19.11	25.32	30.73	0
Group1771	USA300HOU_0895	dltC	29.32	40.23	48.59	19.17	25.55	28.81	0
Group1416	USA300HOU_0381	parB	29.31	27.06	36.74	45.31	46.14	57.29	0
Group956	USA300HOU_2212	cbiO	29.3	17.67	38.7	24.39	38.42	37.48	0
Group2390	USA300HOU_1991	recT	28.66	15.48	9.93	1.18	2.27	2.51	0
Group2320	USA300HOU_1912		28.63	13.75	30.79	12.15	11.66	14.05	0
Group1396	USA300HOU_0354		28.6	14.95	94.34	68.21	27.33	63.28	0
Group272	USA300HOU_1230	glpF	28.6	29.62	48.67	6.97	98.52	144.12	1
Group39	USA300HOU_0309		28.6	18.81	1	0	52.37	0	0
Group1785	USA300HOU_0910	mnhC2	28.59	29.13	29.77	26.68	17.15	35.62	0
Group2407	USA300HOU_0030	maoC	28.59	14.47	47.63	31.28	16.44	42.68	0
Group990	USA300HOU_2240		28.58	28.21	28.79	19.37	61.96	55.41	0
Group1736	USA300HOU_0830		28.57	78.79	42.66	142.93	80.93	107.91	0
Group778	USA300HOU_1919		28.57	102.02	24.83	115.87	113.11	112.51	0
Group140	USA300HOU_1077		28.56	20.61	58.57	19.78	28.66	42.83	0
Group1998	SACOL2313		28.54	33.78	31.77	47.09	68.09	47.22	0
Group898	USA300HOU_2134	czrA	28.53	21.54	11.9	60.4	27.93	8.43	0
Group1355	USA300HOU_0283	rbsR	28.49	55.8	16.87	47.52	26.09	24.25	0
Group123	USA300HOU_1059		27.87	31.31	44.65	31.39	22.79	42.48	0
Group2198	USA300HOU_0024	orfX	27.79	23.23	28.8	18.54	15.29	16.73	0
Group1155	USA300HOU_2429	flp	27.78	32.21	44.63	45.06	62.73	84.93	0
Group200	USA300HOU_1152	def2	27.78	18.85	35.72	10.96	20.45	21.05	0
Group1280	USA300HOU_2619	gpxA2	27.77	13.35	51.64	20.21	33.78	58.7	0
Group1044	USA300HOU_2294		27.73	35.87	17.87	55.78	108.37	91.22	0
Group923	USA300HOU_2168	htsB	27.73	11.51	24.83	4.65	117.88	173.17	0
Group1079	USA300HOU_2336		27.72	24.75	36.73	45.91	37.52	39.22	0
Group1708	USA300HOU_0790		27.71	32.41	30.78	34.22	33.92	52.32	0
Group2947	SACOL0673		27.71	32.12	74.45	45.89	93.85	38.56	0
Group1173	USA300HOU_2453		27.7	32.12	22.85	22.57	29.8	46.56	1
Group2150	SACOL1848		27.69	3.84	1.99	1.76	2.27	7.43	0
Group1034	USA300HOU_2284		27.68	28.61	35.75	44.43	27.26	41.78	0
YP_006196256.1	ST398NM01_2971		27.64	26.55	19.84	51.5	19.54	21.5	0
Group1644	USA300HOU_0712		27.64	11.15	23.85	14.59	31.56	31.16	0
Group2493	USA300HOU_0867	ear	27.62	6.08	29.76	23.64	12.56	27.57	0
Group2591	USA300HOU_1798		27.62	32.52	0	0	16.21	0	0
Group3388	SAV2695		27.61	34.87	24.82	47.88	11.98	14.8	0
Group1715	USA300HOU_0798		27.04	132.64	37.71	104.06	94.28	85.36	0
Group816	USA300HOU_2043	mutS2	26.99	33.54	96.26	83.62	41.98	150.53	0
Group1697	USA300HOU_0775		26.98	28.98	47.61	40.68	19.88	42.07	0
Group1929	USA300HOU_1589	comEC	26.96	21.55	20.85	29.63	64.02	52.78	0
Group1796	USA300HOU_0920	argG	26.95	40.45	24.82	29.03	13.18	26.58	2
Group1228	USA300HOU_2549	rocA	26.94	84.66	38.76	60.65	42.05	82.34	0
Group1472	USA300HOU_0480	tmk	26.94	28.37	16.88	37.22	29.22	22.81	0
Group1473	USA300HOU_0481		26.94	25.83	52.62	31.22	45.09	52.28	1
Group1679	USA300HOU_0752	queF	26.93	23.68	61.53	16.78	25.44	51.41	0
Group2250	USA300HOU_0448		26.9	58.48	85.36	106.46	41.8	101.58	0
Group1459	USA300HOU_0466		26.89	7.25	10.92	4.08	19.62	14.35	0
Group1512	USA300HOU_0524		26.89	28.92	30.75	18.6	21.28	20.02	0
Group1599	USA300HOU_0661	tagD	26.89	11.12	19.85	17.93	15.96	45.86	0
Group2204	SACOL2489		26.88	25.94	85.39	54.76	30.43	30.72	0
Group285	USA300HOU_1262	cls1	26.88	68.46	49.64	175.47	66.37	126.27	0
Group2266	USA300HOU_1265		26.87	36.36	50.61	9.33	61.25	94.93	0
Group1367	USA300HOU_0320		26.86	3.96	1.98	0	14.57	3.64	0
Group491	USA300HOU_1562		26.86	12.65	25.8	10.44	24.97	23.88	0
Group1094	USA300HOU_2352		26.83	49.22	3.98	25.66	50.66	31.75	0
Group1457	USA300HOU_0464		26.81	18.74	9.94	27.01	1353.46	231.68	1
Group2242	USA300HOU_2686	mtsB	26.81	35.39	0	0.59	277.4	0	0
Group2274	USA300HOU_0217		26.81	40.08	29.77	37.64	41.83	30.08	0
Group794	USA300HOU_1937		26.22	20.51	26.8	41.1	76.31	32.73	1
Group2540	USA300HOU_1960		26.15	4.43	5.96	0	1.15	0	0
Group1794	USA300HOU_0918	glpQ2	26.12	12.82	12.91	10.53	33.66	48.35	0
Group2144	SACOL1537	scpB	26.12	20.87	37.73	16.12	37.49	56.67	0
Group432	USA300HOU_1500	nudF	26.12	47.07	39.74	71.98	49.96	44.44	0
Group1867	SACOL1130		26.1	27.1	35.72	23.79	31.96	41.06	0
Group1879	SACOL1200		26.1	70.55	28.77	99.2	63.68	64.34	0
Group581	USA300HOU_1661	hemD	26.1	19.82	28.79	20.17	12.29	20.41	0
Group1383	USA300HOU_0338	nanE	26.09	22.54	49.59	23.64	14.61	14.4	0
Group1557	USA300HOU_0578		26.09	26.1	40.69	26.58	50.39	31.69	0
Group183	USA300HOU_1133	lspA	26.09	24.41	54.57	7.6	41.83	45.33	0
Group1861	SACOL1110	potC	26.09	4.48	42.66	0.55	48.89	93.92	0
Group1832	USA300HOU_0972		26.08	37.65	32.78	48.61	41.34	56.85	0
Group2212	USA300HOU_0105		26.05	4.98	48.65	14.55	16.1	40.38	0
Group223	USA300HOU_1175	rnhB	26.05	12.65	28.8	9.78	29.54	16.88	0
Group1623	USA300HOU_0687		26.04	38.94	36.73	58.62	94.18	72.54	0
Group435	USA300HOU_1504	proC	26.03	27.69	30.77	72.36	63.33	81.61	0
Group1922	USA300HOU_1492		26.02	21.51	4.97	3.48	53.35	16.84	0
Group3455	USA300HOU_0072		26.02	326.36	0	0	220.78	0.7	0
Group730	USA300HOU_1863	mutY	26.02	12.14	21.84	15.55	39.14	37.3	0
Group87	USA300HOU_1019		26.01	17.29	22.82	11.55	16.89	20.74	0
Group969	USA300HOU_2225	rplR	26.01	7.75	5.94	6.96	0.77	3.21	3
Group1554	USA300HOU_0575		25.99	19.79	22.81	18.6	24.96	20.45	0
Group2461	USA300HOU_0295		25.98	9.98	0	0	11.95	0	0
Group910	USA300HOU_2154	arg	25.97	70.68	150.84	130.46	108.04	147.38	0
Group1598	USA300HOU_0660	tagX	25.95	36.47	37.73	51.61	47.48	69.09	0
Group1358	USA300HOU_0288		25.36	14.88	12.91	1.7	28.52	31.95	0
Group3457	USA300HOU_0077		25.33	9.96	0	0	8.84	0	0
Group1605	USA300HOU_0669	fhuB	25.29	16.58	53.6	11.45	72.52	97.14	0
Group3094	SAOV_2045		25.29	6.08	9.91	12.63	1.46	3.78	0
Group1277	USA300HOU_2615	citM	25.27	34.73	10.92	31.1	83.94	67.92	0
Group384	USA300HOU_1380		25.26	3.36	11.9	4.01	4.47	16.45	0
Group829	USA300HOU_2057		25.26	22.8	52.57	21.95	18.22	49.09	0
Group1220	USA300HOU_2536		25.25	2.24	40.69	2.92	93.76	95.85	0
Group291	USA300HOU_1273	thrA	25.25	39.41	4.97	13.88	290.42	125.23	0
Group1368	USA300HOU_0323		25.23	32.03	30.78	22.7	16.69	9.14	0
Group2029	USA300HOU_2556	crtN	25.23	30.85	19.85	44.76	46.99	74.69	0
Group1010	USA300HOU_2260	modB	25.21	59.31	34.72	42.43	23.35	26.48	0
Group2013	USA300HOU_2439		25.19	41.37	19.84	62.58	67.34	53.52	0
Group1028	USA300HOU_0234	pflA	25.16	779.62	15.87	163.18	19.33	27.81	0
Group1298	USA300HOU_2640		25.14	14.4	32.77	15.68	30.66	25.05	0
Group1322	USA300HOU_2671	lip	25.12	52.99	20.85	87.99	115.02	128.39	0
Group2486	USA300HOU_0099		25.11	17.54	32.75	31.86	58.8	42.54	0
Group1110	USA300HOU_2369	narT	24.51	693.87	15.88	2579.61	10.49	15.13	0
Group1461	USA300HOU_0468		24.46	13.73	18.86	17.49	33.16	18.77	0
Group1716	USA300HOU_0799		24.46	57.44	34.74	88.78	53.76	48.15	0
Group2329	USA300HOU_1820		24.46	38.31	0	0	49.52	0.22	0
YP_417061.1	SAB1591c		24.45	29.85	0.99	0	13.97	0.24	0
Group1735	USA300HOU_0827		24.44	20.01	25.82	13.3	46.08	35.06	0
YP_006196160.1	ST398NM01_2963		24.41	7.79	17.85	13.3	8.99	14.95	0
Group970	USA300HOU_2226	rplF	24.41	7.13	7.93	18.04	2.95	4.51	0
Group1963	USA300HOU_1885		24.4	49.09	41.69	22.64	28.99	49.84	0
Group2088	USA300HOU_0534	rplL	24.4	16.55	0.99	4.61	3.67	2.72	1
Group512	USA300HOU_1584	hemN	24.4	15.98	42.71	13.24	26.24	30.86	0
Group3174	SA2981_1018		24.39	37.43	2.97	2.33	43.18	3.57	0
Group1407	USA300HOU_0372		24.38	23.63	42.67	15.07	21.16	43.89	0
Group1121	USA300HOU_2384		24.37	5.01	19.86	14.6	7.52	12.26	0
Group1462	USA300HOU_0469		24.37	43.41	30.77	66.94	32.16	42.94	0
Group1360	USA300HOU_0290		24.35	16.54	18.86	5.85	2.96	7.01	0
Group2456	USA300HOU_1944		24.33	17.22	13.88	24.93	24.69	13.83	0
Group57	USA300HOU_2497		24.33	80.55	31.76	148.43	339.88	244.24	0
Group2195	USA300HOU_2124		24.23	43.69	22.81	39.21	30.44	38.86	0
Group2122	SACOL1034		23.69	24.23	37.72	35.76	29.53	42.13	0
Group1234	USA300HOU_2561	ssaA	23.62	5.03	11.9	0.59	42.14	16.26	0
Group484	USA300HOU_1556	zur	23.62	8.82	51.62	16.24	30.03	61.57	0
Group1406	USA300HOU_0371		23.6	18.66	47.61	31.2	14.63	36.62	0
Group1872	USA300HOU_1092		23.59	25.51	13.9	17.48	61.16	10.45	0
Group2101	USA300HOU_0737	pabB	23.59	14.44	22.84	14.55	21.7	15.61	0
Group2109	USA300HOU_0845		23.59	72.16	26.8	55.64	55.8	31.85	1
Group1874	USA300HOU_1098		23.58	40.21	51.62	77.76	25.96	24.59	0
Group3051	ST398NM01_2546		23.58	12.12	4.96	8.54	2.6	3.2	0
Group1520	USA300HOU_0533	rplJ	23.57	14.81	17.88	9.41	3.01	1.3	3
Group651	USA300HOU_1737		23.55	44.22	31.75	29.09	46.69	55.53	0
Group319	USA300HOU_1302	trpE	23.54	9.38	24.79	15.06	10.6	19.34	0
Group945	USA300HOU_2189	lacR	23.54	29.85	40.7	45.63	65.77	72.86	0
Group89	USA300HOU_1021		23.53	23.82	20.84	26.8	37.33	23.81	0
Group1694	USA300HOU_0772		23.52	33.01	54.57	33.44	24.29	27.83	0
Group2018	USA300HOU_2505	fbp	23.51	56.68	38.7	35.77	44.84	131.55	0
Group602	USA300HOU_0182		23.51	150.22	20.84	71.82	78.81	48.58	0
Group659	USA300HOU_1746		23.51	30.89	43.66	27.72	20.1	43.06	0
Group1597	USA300HOU_0659	tagB3	23.5	48.73	28.79	71.73	43.97	75.13	0
Group1633	USA300HOU_0701		23.5	56.68	40.7	95.96	55.39	83.31	0
Group1232	USA300HOU_2554	ddh	23.49	43.41	50.59	122.88	69.98	91.68	0
Group1449	USA300HOU_0435	set	23.49	3.35	127.05	1.74	1.87	7.3	0
Group678	USA300HOU_1775		23.49	44.12	18.87	75.64	53.44	56.19	0
Group611	USA300HOU_1690		23.47	31.93	57.57	40.56	46.39	80.32	0
Group3450	USA300HOU_0059	adhC	23.46	24.42	0.99	1.7	112.25	2	0
Group1002	USA300HOU_2253	moaE	23.4	33.01	47.61	37.65	37.11	37.13	0
Group2005	SACOL2379		22.82	125.14	40.67	115.25	80.54	80.18	0
Group1183	USA300HOU_2465		22.81	124.25	63.52	171.43	129.14	64.84	0
Group1255	USA300HOU_2582		22.79	61.04	11.91	64.05	36.99	53.25	0
Group80	USA300HOU_1010	purK	22.77	30.42	13.9	25.32	104.68	536.61	0
Group668	USA300HOU_1756	putA	22.73	49.94	38.69	4.6	39.51	27.42	0
Group1738	USA300HOU_0832		22.7	28.7	0.99	3.43	203.09	5.54	0
Group2254	USA300HOU_0090		22.7	17.55	0	0.57	78.07	0	0
Group1497	USA300HOU_0508	folP	22.69	39.39	19.83	47.65	26.11	31.74	0
Group1961	USA300HOU_1848		22.69	31.58	36.74	100.06	45.24	69.4	0
Group1199	USA300HOU_2500		22.68	34.29	154.88	114.56	42.45	216.55	0
Group2178	SACOL1038		22.68	13.98	10.89	11.55	94.7	30.85	0
Group1943	USA300HOU_1678		22.67	9.91	41.7	44.89	19.56	42.26	0
Group2993	USA300HOU_1431		22.67	34.49	0.99	0	94.82	0	0
Group2733	USA300HOU_2206		22.65	40.8	0	0	54.88	0	0
Group2742	USA300HOU_0863		22.65	7.78	4.97	1.71	23.06	1.97	0
Group772	USA300HOU_1914	nadE	22.65	38.87	37.72	61.26	45.55	63.64	0
Group1257	USA300HOU_2584		22.64	8.7	20.87	17.98	9.76	24.29	0
Group851	USA300HOU_2084		22.62	24.87	42.68	46.53	42.17	58.58	0
Group1645	USA300HOU_0713		22.61	78.64	18.86	46.96	21.64	27.06	0
Group684	USA300HOU_1783	menC	22.53	23.76	23.84	28.91	22.97	30.38	0
Group2031	USA300HOU_2559		21.94	77.34	5.96	37.66	44.18	79.03	0
Group2345	SAA6008_01267		21.93	5.53	12.9	7.02	2.24	4.06	1
Group1965	USA300HOU_1910	sspB2	21.89	110.19	33.75	238.07	18.23	31.59	0
Group996	USA300HOU_0231		21.89	30.17	16.88	16.25	13.46	26.55	0
Group1223	USA300HOU_2541	ogt	21.88	41.96	19.85	24.26	20.12	19.83	0
Group1915	USA300HOU_1358		21.88	41.55	70.44	56.9	38.2	46.23	0
Group269	USA300HOU_1225		21.87	14.89	31.75	23.24	42.78	47.15	0
Group2775	USA300HOU_2006		21.87	29.95	0.99	0	15	0	0
Group573	USA300HOU_0178	capP	21.87	24.41	24.82	38.18	22.89	81.78	0
Group290	USA300HOU_1271	lysC1	21.86	23.21	7.93	11.69	173.87	209.36	0
Group2374	USA300HOU_1441		21.85	21.61	125.07	53.5	11.77	39.37	0
Group2940	ST398NM01_2816		21.85	39.57	14.88	49.16	677.99	251.34	0
Group1477	USA300HOU_0485	yabA	21.83	8.18	25.8	16.79	11.32	13.39	0
Group1822	USA300HOU_0961		21.83	42.12	38.74	78.73	33.58	62.34	0
YP_498634.1	SAOUHSC_00028		21.82	37.89	0	0	21.46	0	0
Group1066	USA300HOU_2323		21.81	25.82	38.71	30.69	20.74	24.11	0
Group1288	USA300HOU_2629	estA	21.81	60.01	30.77	59.55	41.93	23.92	0
Group45	USA300HOU_2633	arcD	21.81	28.54	11.91	8.69	21.61	13.52	1
YP_005737499.1	SAOV_2056c		21.8	8.88	0.99	2.32	13.07	3.68	0
Group2363	SACOL0065		21.77	118.34	1.98	2.97	59.79	0.45	0
Group2093	USA300HOU_0588		21.76	9.4	8.94	7.5	5.18	6.99	0
Group1206	USA300HOU_2514		21.71	7.66	21.83	7.67	10.85	15.31	0
Group107	USA300HOU_1040		21.11	15.8	45.66	10.96	20.13	36.84	0
Group191	USA300HOU_1142	pyrF	21.11	46.28	20.85	2.31	14.23	21.98	0
Group1290	USA300HOU_2631	arcR	21.09	13.28	65.57	19.81	14.94	31.18	0
Group2323	USA300HOU_1980	dut	21.09	19.68	13.89	2.89	2.92	5.82	0
Group1073	USA300HOU_2329		21.07	54.47	21.85	56.27	73.06	55.94	0
Group1478	USA300HOU_0487		21.05	28.8	23.8	3.43	7.8	7.56	0
Group806	USA300HOU_2028		21.04	33.68	10.93	15.82	70.07	13.54	0
Group1677	USA300HOU_0749	dgkA1	21.02	262.91	53.58	271.71	132.48	111.94	0
Group2206	USA300HOU_2481		21.02	46.69	29.78	30.79	33.13	42.86	0
Group321	USA300HOU_0147		21.02	55.64	21.82	63.23	45.58	46.22	0
Group1006	USA300HOU_2257	moaB	21.01	20.45	27.79	16.25	10.41	6.79	0
Group1361	USA300HOU_0291		21.01	5.49	11.91	4.6	6.75	8.08	0
Group1558	USA300HOU_0579		21.01	32.02	19.84	31.22	52.98	33.69	0
Group2478	USA300HOU_0629		21.01	19.8	9.94	13.26	43.4	31.43	0
Group388	USA300HOU_1385		21.01	32.05	20.84	39.27	47.28	34.25	0
Group1991	USA300HOU_2228	rpsN2	21	8.84	7.95	8.09	4.11	1.96	0
Group1001	USA300HOU_2252	moaD	20.99	5.57	18.86	12.81	10.86	12.58	0
Group1422	USA300HOU_0389	rpsR	20.99	5.6	12.9	4.07	1.12	1.13	0
Group2036	USA300HOU_2596		20.99	51.48	1.99	5.25	896.09	61.16	0
Group2182	USA300HOU_1986	rusA	20.99	8.28	2.98	0.56	0.76	1.98	0
Group2635	USA300HOU_2019		20.98	35.72	34.75	44.04	56.63	74.21	0
Group357	USA300HOU_1344		20.98	18.23	28.77	35.37	39.39	42.61	0
Group3421	SAOUHSC_02302		20.97	34.2	23.82	35.69	25.76	36.78	0
Group1684	USA300HOU_0759	sstA	20.96	9.32	30.77	2.89	68.7	75.41	0
Group1674	USA300HOU_0747	hisC1	20.94	27.66	18.88	111.54	92.11	199.35	0
Group342	USA300HOU_1328	lysC2	20.92	52.43	13.9	125.18	111.59	112.85	0
Group1413	USA300HOU_0378	metH	20.28	18.78	9.94	19.1	1918.42	679.76	0
Group750	USA300HOU_0200	entB	20.26	26.89	11.92	44.4	26.03	101.19	0
Group2033	USA300HOU_2574		20.21	79.34	18.82	30.59	73.02	33.84	0
Group1468	USA300HOU_0476		20.19	27.69	16.87	28.38	15.33	12.41	0
YP_005735101.1	SAPIG2349		20.18	8.79	30.8	19.63	23.88	47.94	0
Group1219	USA300HOU_2534	cidR	20.17	34.14	43.66	45.29	26.47	41.3	0
Group2008	SACOL2402		20.17	52.11	23.83	91.96	102.86	71.84	0
Group2766	USA300HOU_1982		20.17	4.39	0.99	0	1.53	0.23	0
YP_500493.1	SAOUHSC_A01912		20.17	8.22	23.82	6.36	10.05	10.93	0
Group1116	USA300HOU_0246		20.16	125.81	29.77	126.1	87.28	69.35	0
Group1279	USA300HOU_2618	cysJ	20.16	28.74	56.59	23.33	91.18	98.68	0
Group1030	USA300HOU_2278	sarY	20.13	7.13	18.85	9.25	16.78	19.53	0
Group1635	USA300HOU_0703		20.13	29.9	20.83	13.41	18.16	21.55	0
Group2070	USA300HOU_0449		20.13	19.72	37.71	31.48	15.82	29.95	0
Group90	USA300HOU_0117		20.1	89.21	23.84	100.66	42.95	53.66	0
Group812	USA300HOU_2039	scrR	20.08	43.61	17.88	20.87	35.73	39.89	0
Group689	USA300HOU_0193		19.49	28.24	40.69	75.38	212.32	151.62	0
Group927	USA300HOU_2172		19.4	13.19	23.8	6.99	580.85	536.93	0
Group2350	USA300HOU_1368		19.38	19.3	16.88	17.52	20.77	17.61	0
Group774	USA300HOU_1916		19.37	61.72	18.84	53.93	35.06	35.68	0
Group1043	USA300HOU_2293	suhB	19.36	39.71	21.83	40.74	42.29	33.8	0
Group1296	USA300HOU_2638	isaB	19.36	56.95	44.69	72.34	10.03	17.35	0
Group2360	SACOL2497		19.36	21.46	37.74	32.98	12.8	48.85	0
Group2245	USA300HOU_0310		19.35	14.75	0	0	16.03	0	0
Group1247	USA300HOU_2575		19.34	62.42	27.8	51.83	65.92	29.33	0
Group1333	USA300HOU_2689		19.34	56.79	23.81	56.55	43.06	32.86	0
Group2085	USA300HOU_0500		19.34	33.76	38.71	38.33	25.02	33.64	0
Group814	USA300HOU_2041		19.34	14.23	15.89	21.35	70.47	21.35	1
Group2686	USA300HOU_0103		19.33	17.79	18.85	31.21	20.12	22.67	0
Group2732	USA300HOU_2205		19.33	55.88	0	0	108.46	0	0
Group522	USA300HOU_1596		19.33	15.39	26.82	12.09	11.16	20.56	0
Group1499	USA300HOU_0510	clpA	19.31	15.85	29.81	11.64	12.33	28.1	0
Group3459	USA300HOU_0079		19.31	4.42	0	0	3.63	0	0
NP_374528.1	SA1247		19.31	42.58	22.84	58.08	66.72	55.07	0
Group1323	USA300HOU_2674	hisF	19.3	19.93	8.93	9.88	22.77	15.19	0
Group1395	USA300HOU_0353		19.3	13.12	21.82	13.41	15.35	22.33	0
Group152	USA300HOU_1088		19.28	17.73	112.08	122.77	44.02	142.98	0
Group2251	USA300HOU_0460		19.28	20.4	23.84	26.53	18.48	21.25	0
Group2024	USA300HOU_2533		19.27	34.2	57.61	78.1	13.79	37.77	0
YP_001574772.1	USA300HOU_0872		19.24	7.77	18.87	16.86	17.25	23.63	0
Group820	USA300HOU_2047		18.6	14.26	35.73	13.33	33.69	31.13	0
Group879	USA300HOU_0216	ggt	18.6	24.9	18.85	12.18	368.62	51.22	0
Group51	USA300HOU_0820	vwb	18.57	1.1	87.34	0.59	6.72	10	0
Group1960	USA300HOU_1790		18.55	10.98	34.74	6.42	4.87	10.7	0
Group1433	USA300HOU_0405		18.52	24.93	17.87	15.57	36.43	14.72	0
Group2275	USA300HOU_2199		18.52	43.05	27.8	56.13	42.68	48.31	0
Group1982	SACOL2107		18.51	5.61	30.76	5.2	12.28	22.86	0
Group2504	USA300HOU_1256		18.5	31.34	23.8	40.72	32.99	27.71	0
Group1728	USA300HOU_0818		18.49	22.16	13.88	11.66	33.81	36.62	0
Group2006	SACOL2385		18.49	24.26	58.59	57.4	69.13	100.83	0
Group2322	SACOL2505	sasG	18.49	27.06	2.98	24.94	10.67	1.83	13
Group3423	SAOUHSC_02386		18.49	29.6	18.84	7.48	19.44	20.78	0
Group1905	SACOL1376		18.48	13.68	8.92	16.81	12.44	9.96	0
Group294	USA300HOU_1275	thrB	18.47	15.93	7.94	9.24	117.33	66.76	0
Group2288	USA300HOU_0763		18.46	9.86	38.74	13.32	7.02	21.96	0
Group404	USA300HOU_1400		18.45	21.59	37.69	15.11	44.47	46.3	0
Group1331	USA300HOU_2683		18.44	36.79	5.95	5.19	45.61	5.54	0
Group1387	USA300HOU_0342		18.42	22.83	27.81	23.85	17.23	34.37	0
Group2151	USA300HOU_1817	lukD	18.42	49.3	0	0	114.57	0	0
Group428	USA300HOU_1497		18.42	36.09	32.76	49.94	44.07	39.76	0
Group1305	USA300HOU_2646	sasF	18.38	43.06	5.95	19.09	41.49	21.05	0
Group2201	USA300HOU_2388		17.77	22.03	7.94	4.6	37.99	9.61	0
Group2148	SACOL1826		17.72	24.43	22.86	56.93	37.67	35	0
Group280	USA300HOU_0141		17.72	9.95	1.99	6.45	2.6	4.23	0
Group813	USA300HOU_2040	nrgA	17.72	23.2	8.94	12.17	55.36	49.76	0
Group204	USA300HOU_1155		17.71	2.73	3.97	5.24	1.9	0.22	0
Group626	USA300HOU_1709	ugpQ2	17.71	16.57	9.92	16.78	18.04	39.28	0
Group1515	USA300HOU_0527		17.69	28.01	30.79	26.16	21.29	28.95	0
Group2152	USA300HOU_1867		17.69	21.55	8.93	29.55	31.9	26.88	0
Group1210	USA300HOU_2522	sdaAB	17.68	3.87	10.92	5.8	8.95	12.92	1
Group2756	SAV0028		17.68	14.27	0	0	39.25	0	0
Group1311	USA300HOU_0274	lrgB	17.67	65.61	9.92	66.72	112.86	22.31	0
Group1969	USA300HOU_2014	argE	17.67	64.06	12.92	77.47	85.39	46.24	0
Group2179	SACOL1041		17.67	0	8.93	0	5.54	4.04	0
Group1166	USA300HOU_2443		17.66	130.16	3.98	10.46	52.76	13.59	0
Group1866	USA300HOU_1058		17.65	18.15	37.7	32.17	27.54	45.64	0
Group1607	USA300HOU_0671	dhaK	17.63	35.49	18.87	15.55	15.28	37.05	0
Group138	USA300HOU_1075	rnhC	17.62	13.19	30.76	15.06	15.3	33.55	0
Group1826	USA300HOU_0965	rluA1	17.62	35.31	35.72	39.19	35.87	44.81	0
Group805	USA300HOU_2027	sdrH	17.62	13.94	19.88	8.6	68.49	43.71	0
Group1731	USA300HOU_0822		17.61	15.36	13.89	2.89	20.59	12.74	0
Group2102	USA300HOU_0738	pabC	17.58	8.74	13.92	12.71	16.66	15.86	0
Group1873	USA300HOU_1095		17.57	2.18	16.86	9.81	29.83	12.24	0
Group3320	SAA6008_02031		17.57	6.61	0.99	0	2.29	0.22	0
Group1391	USA300HOU_0348	lplA1	17.56	16.68	12.91	4.06	19.43	25.17	0
Group2196	USA300HOU_2198		17.54	19.38	8.93	4.59	28.06	27.62	0
Group901	USA300HOU_2144		17.54	21.47	10.91	9.84	57.44	22.57	0
Group517	USA300HOU_1591	comEA	16.94	14.3	13.88	11.15	19.25	15.27	0
Group345	USA300HOU_1331	dapB	16.91	36.42	1.99	35.2	65.03	58.48	0
Group1624	USA300HOU_0689	sarX	16.89	2.18	33.73	7.49	6.74	12.57	0
Group1068	USA300HOU_2325		16.86	13.71	20.87	21.74	34.77	13.46	0
Group925	USA300HOU_2170		16.86	18.09	31.78	26.03	128.26	265.66	0
Group1565	USA300HOU_0586		16.85	8.33	22.84	2.9	13.82	11	0
Group1737	USA300HOU_0831	gpmA1	16.85	11.68	19.86	30.66	29.25	37.06	0
Group42	USA300HOU_0948	oppA1	16.85	19.93	6.94	33.64	73.53	86.97	0
Group1249	USA300HOU_2577		16.84	17.05	9.92	19.81	19.24	9.97	0
Group1759	USA300HOU_0882		16.83	51.44	51.58	49.2	44.35	62.29	0
Group20	USA300HOU_0597		16.82	21.93	48.63	26.57	15.43	48.95	0
Group571	USA300HOU_1650		16.82	9.87	26.79	2.89	24.88	44.33	0
Group1886	SACOL1252		16.81	9.96	19.86	11.09	9.28	21.59	0
Group2731	USA300HOU_2204		16.8	22.7	0	0	35.57	0.25	0
Group2808	SAOV_2187c		16.8	6.61	0	0	23.82	0	0
Group2499	USA300HOU_2501		16.79	9.29	216.43	289.24	23.37	299.11	0
Group3196	ST398NM01_2896		16.79	16.13	0	0	208.63	0	1
Group1443	USA300HOU_0421		16.77	65.19	24.83	93.27	33.31	30.21	0
Group1415	USA300HOU_0380		16.75	11.05	5.96	5.72	1708.67	603.78	0
Group1287	USA300HOU_2628		16.74	20.42	26.78	39.95	27.27	25.1	0
Group2547	USA300HOU_1810	epiF	16.67	37.16	0	1.2	18.68	0.23	0
Group1813	USA300HOU_0945	oppC1	16.06	29.37	0.99	45.3	97.87	154.48	0
Group2009	USA300HOU_2392	fmhA	16.01	14.42	89.35	84.18	14.95	62.94	0
Group1086	USA300HOU_2344	hssR	16	23.3	31.76	31.43	21.66	30.9	0
Group2590	USA300HOU_1257		15.99	51.74	37.72	45.15	44.31	44.37	0
Group1046	USA300HOU_0237		15.97	3.33	63.49	3.5	44.47	42.41	0
Group1902	SACOL1370	rpsN1	15.97	16.45	22.84	8.15	10.12	19.43	0
Group683	USA300HOU_1781		15.97	9.41	7.93	7.58	6.67	26.87	0
Group2225	USA300HOU_1550		15.96	38.55	22.83	27.14	24.23	50.69	0
Group1823	USA300HOU_0962		15.94	45.87	29.8	42.23	34.58	25.46	0
YP_499032.1	SAOUHSC_00453		15.93	27.55	25.82	35.71	29.24	21.7	0
Group2103	USA300HOU_0761	sstC	15.92	9.34	16.88	6.98	26.53	37.78	0
Group2368	USA300HOU_0631		15.91	14.76	10.93	10.99	29.95	27.5	0
Group1260	USA300HOU_2588		15.9	8.21	23.82	40.97	10.14	16.69	0
Group547	USA300HOU_0175	capM	15.81	4.95	0.99	9.27	5.17	26.1	0
Group2817	USA300HOU_0076		15.21	33.02	0	0	54.87	0.24	7
Group469	USA300HOU_1539	aroK	15.2	38.22	17.86	56.7	64.91	38.01	0
Group1117	USA300HOU_2380	nasF	15.19	287.72	11.92	402.98	22.84	8.17	0
Group1947	USA300HOU_1718	sgtA	15.18	46	52.55	68.18	25.15	43.87	0
Group839	USA300HOU_2067		15.18	14.41	11.91	16.33	11.13	20.47	0
Group139	USA300HOU_1076	zapA	15.17	11.17	26.8	11.03	16.57	21.01	0
Group2255	USA300HOU_0938		15.17	9.96	10.92	10.51	24.17	25.25	0
Group918	USA300HOU_2163		15.17	32.06	15.89	23.74	32.48	26.12	0
Group1175	USA300HOU_2455		15.16	10.51	10.92	10.5	7.44	20.94	0
Group2075	SACOL0505		15.16	15.97	7.95	8.14	548.93	65.52	0
Group2021	USA300HOU_2511		15.15	10.98	18.88	41.01	16.8	18.88	0
Group3	USA300HOU_0115		15.15	35.33	7.94	42.45	23.93	15	0
Group1113	USA300HOU_2376	narI	15.14	85.71	4.96	158.34	24.12	11.59	0
Group737	USA300HOU_1871		15.14	11.7	19.83	7.66	3.37	9.13	0
Group1531	USA300HOU_0545	araB	15.13	13.29	16.87	15.73	21.48	24.97	0
Group682	USA300HOU_1780		15.13	14.95	23.79	9.26	8.3	18.43	0
Group1309	USA300HOU_2651		15.12	9.46	24.82	8.79	12.39	11.27	0
Group2030	USA300HOU_2558		15.12	28.8	10.94	25.89	36.88	92.09	0
Group2375	USA300HOU_1459		15.12	8.85	34.76	22.27	10.55	18.91	0
Group2411	USA300HOU_0813		15.12	18.03	0	0	10.2	0	0
Group271	USA300HOU_1229	glpP	15.12	19.92	55.58	13.87	27.95	58.04	0
Group1854	USA300HOU_0995	sspB	15.1	66.23	13.88	234.36	58.82	29.37	0
Group3145	SAR1559		15.1	13.27	0.99	0	24.12	0	0
Group1	USA300HOU_0034		15.08	12.12	25.83	24.42	14.76	73.03	2
YP_005297388.1	M013TW_0948		15.07	23.56	17.87	15.68	13.42	25.56	0
Group2494	USA300HOU_1794		15.06	10.36	1.98	7.61	23.77	11.47	0
Group2056	USA300HOU_0299	essA	14.41	8.35	22.83	2.87	4.86	6.12	0
Group1765	USA300HOU_0888		14.38	18.69	6.95	18.1	11.98	14.68	1
Group1176	USA300HOU_2456		14.37	9.4	6.95	7.02	10.37	18.8	1
Group1237	USA300HOU_2565		14.37	15.43	15.88	24.85	97.18	87.15	0
Group638	USA300HOU_1724	acuC	14.35	16.57	5.94	3.43	31.38	15.34	0
Group1248	USA300HOU_2576	cobW2	14.34	14.7	23.83	6.97	6.01	18.46	0
Group2044	USA300HOU_2655		14.33	27.06	25.77	37	36.4	24.96	0
Group2822	SAV1584		14.33	28.89	16.89	11.58	22.96	22.24	0
Group2105	USA300HOU_0815		14.32	49.21	33.73	28.96	30.21	19.74	0
Group43	USA300HOU_1437		14.32	5.45	42.67	12.2	8.65	13.27	0
Group1085	USA300HOU_2343	htrA	14.3	40.52	7.93	19.2	1.15	8.12	0
Group163	USA300HOU_1108	arcD2	14.28	14.96	7.96	8.1	20.08	26.4	0
Group181	USA300HOU_1131		14.27	23.29	57.57	42.08	31.05	39.35	0
Group486	USA300HOU_0168	capF	14.27	3.85	16.87	15.17	8.92	74.19	0
Group1243	USA300HOU_2570		14.26	3.85	1.99	18.98	10.06	15.14	0
Group2244	USA300HOU_2688		14.26	12.12	0	0	103.49	0	0
Group81	USA300HOU_1013	purQ	14.26	26	5.95	8.09	39.53	299.24	0
Group1642	USA300HOU_0710	cobW2	14.24	32.64	6.95	31.63	35.97	28.41	0
Group1930	SACOL1659		14.24	20.1	21.83	73.02	49.84	307.1	0
Group1760	USA300HOU_0883		14.23	14.93	18.85	15.64	20.6	37.07	0
Group40	USA300HOU_0447		14.22	18.69	6.96	1.7	32.01	8.33	0
Group499	USA300HOU_1571		13.54	29.39	32.78	27.75	43.76	68.57	0
Group1414	USA300HOU_0379		13.53	6.59	1	4.09	873.3	363.46	0
Group2859	SACOL0059		13.51	7.26	0.99	0	29.15	0.65	0
Group1749	USA300HOU_0868		13.5	38.05	23.81	59.02	22.48	24.88	0
Group23	USA300HOU_2074	kdpD	13.5	33.67	4.97	118.51	33.77	18.29	0
Group1954	USA300HOU_1767		13.49	14.76	25.82	18.56	29.54	30.89	0
Group2921	SAV2496		13.49	16.52	28.8	79.5	1.88	6.73	0
Group950	USA300HOU_0224		13.49	30.93	2.98	2.31	3.79	2.53	0
Group1346	USA300HOU_0280	rbsK	13.48	37.57	34.73	70.81	15.63	29.37	0
Group661	USA300HOU_1748		13.48	13.91	32.76	16.19	7.61	18.75	0
Group1193	USA300HOU_2494	gntR	13.47	72.75	8.94	20.23	27.1	43	0
Group1932	USA300HOU_1625		13.47	26.03	22.83	58.33	32.2	32.15	0
Group2185	USA300HOU_1179	fmhC	13.47	7.77	14.87	4.61	20.18	12.15	0
Group3246	SACOL2201		13.47	27.07	0	0	44.35	0.26	0
Group1405	USA300HOU_0369		13.46	28.18	17.87	41.11	15.56	12.98	0
Group2165	SACOL2732		13.46	28.87	7.94	16.69	27.63	13.68	0
Group339	USA300HOU_0149		13.46	25.46	15.89	11.6	29.43	24.65	0
Group409	USA300HOU_0157		13.46	25.88	28.76	35.95	20.32	24.8	0
Group671	USA300HOU_1759	ribB	13.46	11.11	26.78	24.9	59.18	65.04	0
Group1437	USA300HOU_0410		13.45	92.2	23.85	76.81	52.12	75.35	1
Group2832	SAV0083		13.45	9.38	28.75	2.33	2.23	10.07	0
Group1233	USA300HOU_2555		13.44	39.07	20.84	179.98	52.05	70.38	0
Group1365	USA300HOU_0301	essB	13.41	26.12	6.94	20.19	10.47	10.83	0
Group2061	USA300HOU_0360		13.4	6.57	6.95	11.64	22.39	12.29	0
Group333	USA300HOU_1317		13.36	10.46	28.79	16.27	21.57	19.54	0
Group2096	SACOL0675		12.67	3.89	16.87	23.78	13.03	57.2	0
Group784	USA300HOU_1927		12.66	13.81	7.95	31	23.16	16.67	0
Group1253	USA300HOU_2580		12.64	7.15	7.96	0.61	21.65	6.15	0
Group2638	USA300HOU_0592		12.64	25.51	0	0.57	25.38	0	0
Group673	USA300HOU_1761		12.64	35.76	39.71	41.12	34.57	63.31	0
Group749	USA300HOU_1883		12.64	12.61	5.95	31.39	25.72	36	0
Group1136	USA300HOU_2405	hlgB	12.63	6.69	11.9	32.05	13.13	20.06	0
Group497	USA300HOU_1569	cdd	12.63	32.44	22.83	23.8	18.18	42.21	0
Group930	USA300HOU_2176		12.63	186.5	51.6	260.38	97.05	114.81	0
Group2537	USA300HOU_0594		12.61	18.66	0	0	11.31	0	0
Group2633	USA300HOU_0635		12.61	6.64	21.83	18.64	22.27	20.09	0
Group1303	USA300HOU_0273	lrgA	12.6	44.76	7.95	22.53	80.23	6.04	0
Group1788	USA300HOU_0913	kapB	12.6	29.82	18.86	19.7	14.5	21.48	0
Group1910	USA300HOU_1312		12.6	27.54	41.7	22.56	28.14	27.87	0
Group627	USA300HOU_1710		12.6	20.81	19.84	43.01	20.5	26.23	0
Group1100	USA300HOU_0244		12.59	3.9	1.99	5.81	18.69	19.31	0
Group1999	USA300HOU_2301		12.57	16	10.9	33.99	109.03	33.57	0
Group860	USA300HOU_0214		12.57	9.46	1.98	3.47	234.84	27.19	0
Group734	USA300HOU_1868	recX	11.82	44.65	26.79	61.85	41.42	48.62	0
Group1003	USA300HOU_2254	mobB	11.81	27.71	33.76	36.11	16.91	36.58	0
Group234	USA300HOU_0135	sbnI	11.81	7	38.7	29.57	200.3	365.76	0
Group803	USA300HOU_2025	groES	11.81	25.39	13.89	25.37	19.96	15.66	1
Group2226	USA300HOU_1603		11.79	3.31	22.84	5.83	2.61	20.88	0
Group347	USA300HOU_1333		11.79	18.29	10.93	31.88	72.75	44.43	0
Group1812	USA300HOU_0944	oppB1	11.78	65.73	9.93	67.56	199.11	176.85	0
Group2362	USA300HOU_0739		11.78	8.34	17.86	5.74	14.76	17.23	0
Group1685	USA300HOU_0760	sstB	11.77	5.59	22.8	2.32	41.35	52.66	0
Group2049	USA300HOU_0279		11.76	4.39	15.87	11.01	34.15	56.59	0
Group2111	USA300HOU_0879		11.76	45.91	42.71	70.04	36.13	64.62	0
Group1151	USA300HOU_2423		11.75	42.43	20.83	17.4	27.44	15.73	0
Group1388	USA300HOU_0344		11.74	16.01	5.96	4.62	21.07	19.47	0
Group2550	USA300HOU_1814	epiB	11.74	22.73	0	0.56	46.69	0.23	0
Group2769	SAV1031		11.74	9.77	22.83	0.57	3.35	2.04	0
Group1270	USA300HOU_2603		11.73	63.13	10.91	37.55	9.79	12.83	0
Group359	USA300HOU_1345		11.73	33.76	15.87	35.23	16.6	22.87	0
Group2359	USA300HOU_2007		11.72	10.52	41.67	31.86	3.35	34.77	0
Group2197	SACOL2311		11.71	15.93	23.83	33.51	8.59	27.94	0
Group2202	SAV2472		11.7	86.49	19.86	127.93	40.31	62.06	0
Group381	USA300HOU_1376	ald1	10.98	70.17	1.99	62.64	6.77	2.28	0
Group1167	USA300HOU_2444		10.97	389.06	4.97	25.96	98.49	12.13	0
Group690	USA300HOU_0194		10.97	317.67	35.74	430.7	39.96	24.16	0
Group998	USA300HOU_2248	sarV	10.97	5.61	5.95	3.99	0.35	2.04	1
Group1766	USA300HOU_0098		10.96	13.84	20.83	5.27	6.06	15.29	0
Group375	USA300HOU_1367		10.96	45.88	27.78	32.61	48.82	32.75	0
Group2047	USA300HOU_2673	hisE	10.95	10.57	8.94	2.29	21.65	19.18	0
Group2264	USA300HOU_1263		10.95	1.63	2.97	11.08	2.66	24.7	0
Group1550	USA300HOU_0569	vraB	10.94	4.93	21.83	16.79	9.63	16.92	0
Group2277	USA300HOU_2473		10.94	2.74	25.8	20.77	17.01	23.84	0
Group2658	SA2981_2282		10.94	8.76	2.98	8.12	20.41	12.1	0
Group3305	SaurJH1_2142		10.94	28.65	16.88	10.96	19.8	13.13	0
Group1088	USA300HOU_2346		10.93	5.51	4.97	4.59	18.34	8.67	0
Group1177	USA300HOU_2457		10.93	13.92	13.88	7.62	32.35	45.25	0
Group1828	USA300HOU_0111		10.93	12.19	9.93	3.49	20.93	4.8	0
Group132	USA300HOU_1068	isdF	10.92	9.41	4.95	11.51	14.42	18.16	0
Group498	USA300HOU_1570	dgkA2	10.92	16.61	27.81	26.38	21.14	39.32	0
Group795	USA300HOU_0206	murP	10.92	23.65	0.99	11.04	12.3	16.57	0
Group1636	USA300HOU_0704		10.91	39.5	13.9	24.33	29.12	25.82	0
Group293	USA300HOU_1274	thrC	10.91	31.53	11.91	18.53	231.34	129.3	0
Group857	USA300HOU_2091		10.91	46.45	13.9	46.32	17.68	19.5	0
Group2172	USA300HOU_0785		10.88	13.27	26.81	28.92	28.83	23.66	0
Group2200	USA300HOU_2387		10.87	15.94	7.94	12.21	46.27	6.95	0
Group1428	USA300HOU_0400		10.17	8.84	30.77	12.19	20.18	19.96	0
Group2143	USA300HOU_1428		10.15	10.53	7.95	8.09	25.1	15.52	0
Group1402	USA300HOU_0363		10.13	20.88	5.95	19.23	82.2	22.17	0
Group1498	USA300HOU_0509	folB	10.13	13.81	15.9	16.33	14.86	23	1
[truncated: 343 more rows]
