# Supplementary material for: Application of a Novel “Pan-Genome”-Based Strategy for Assigning RNAseq Transcript Reads to Staphylococcus aureus Strains
Source: PLoS One. 2015 Dec 30;10(12):e0145861. doi: 10.1371/journal.pone.0145861 (PMC4696825; doi:10.1371/journal.pone.0145861)
Supplement: S4 Table — This list comprises the top 25-ranked OGs within each of the 7 conditions; in vitro exponential (EX) and stationary phase (ST) cultures of S. aureus USA300 strain LAC grown in Brain Heart Infusion (BHI) media; in vitro EX and ST phase cultures of S. aureus strain IPL32 grown in BHI; in vitro EX phase cultures of both strains grown in a Synthetic Nasal Medium (SNM) replicating human nasal secretions, and in vivo S. aureus-specific component of the anterior nares. Each OG is indicated by a representative gene, and the COG code, COG category and description are given. (XLSX) [file pone.0145861.s007.xlsx]

## Sheet: Additional file 9
Supplementary Table 4. Summary list of the most highly expressed OGs across the 7 conditions.
This list comprises the top 25-ranked OGs within each of the 7 conditions; in vitro exponential (EX) and stationary phase (ST) cultures of S. aureus USA300 strain LAC grown in Brain Heart Infusion (BHI) media; in vitro EX and ST phase cultures of S. aureus strain IPL32 grown in BHI; in vitro EX phase cultures of both strains grown in a Synthetic Nasal Medium (SNM) replicating human nasal secretio…						Rank-ordered most highly expressed genes where the top-ranked twenty-five OGs are coloured
OG	Representative gene	Gene name	COG category	COG code	Description	USA300 (BHI-EX)	USA300 (BHI-ST)	IPL32 (BHI-EX)	IPL32 (BHI-EX)	USA300 (SNM-EX)	IPL32 (SNM-EX)	unknown strain (in vivo)
Group1527	USA300HOU_0541	tufA	J	COG0050	GTPases - translation elongation factors	1	3	1	8	34	2	1
Group2132	USA300HOU_0122	spa	R	COG5271	AAA ATPase containing von Willebrand factor type A (vWA) domain	2	1	286	849	1079	1974	437
Group2089	SACOL0593	fusA	J	COG0480	Translation elongation factors (GTPases)	3	7	2	44	12	3	6
Group1522	USA300HOU_0536	rpoB	K	COG0085	DNA-directed RNA polymerase, beta subunit/140 kD subunit	4	28	11	58	26	18	10
Group1523	USA300HOU_0537	rpoC	K	COG0086	DNA-directed RNA polymerase, beta' subunit/160 kD subunit	5	13	5	34	42	14	21
Group567	USA300HOU_1645		J	COG2868	Predicted ribosomal protein	6	20	3	119	37	33	437
Group236	USA300HOU_1190	tsf	J	COG0264	Translation elongation factor Ts	7	29	7	62	44	11	35
Group106	USA300HOU_1039	pdhD	C	COG1249	Pyruvate/2-oxoglutarate dehydrogenase complex, dihydrolipoamide dehydrogenase (E3) component, and related enzymes	8	4	4	12	99	13	52
Group1722	USA300HOU_0806	eno	G	COG0148	Enolase	9	8	8	4	109	30	2
Group1268	USA300HOU_2600	mqo2	R	COG0579	Predicted dehydrogenase	10	10	6	5	89	19	35
Group95	USA300HOU_1026	ptsI	G	COG1080	Phosphoenolpyruvate-protein kinase (PTS system EI component in bacteria)	11	11	9	14	17	4	76
Group1421	USA300HOU_0388	ssb	L	COG0629	Single-stranded DNA-binding protein	12	47	12	219	45	40	35
Group402	USA300HOU_1398		R	COG2738	Predicted Zn-dependent protease	13	42	10	46	3	6	198
Group1878	SACOL1199	ftsZ	D	COG0206	Cell division GTPase	14	24	14	19	29	15	111
Group9	USA300HOU_0518	clpC	O	COG0542	ATPases with chaperone activity, ATP-binding subunit	15	69	73	84	147	207	21
Group1127	USA300HOU_2393		E	COG1126	ABC-type polar amino acid transport system, ATPase component	16	41	41	122	43	93	437
Group883	USA300HOU_2115	pyrG	F	COG0504	CTP synthase (UTP-ammonia lyase)	17	82	33	327	296	136	437
Group1494	USA300HOU_0505	ftsH	O	COG0465	ATP-dependent Zn proteases	18	44	17	50	75	44	198
Group1797	USA300HOU_0921	pgi	G	COG0166	Glucose-6-phosphate isomerase	19	6	21	3	7	16	52
Group965	USA300HOU_2221	secY	U	COG0201	Preprotein translocase subunit SecY	20	34	24	98	101	50	35
Group881	USA300HOU_2113	fba	G	COG0191	Fructose/tagatose bisphosphate aldolase	21	23	18	23	108	32	198
Group862	USA300HOU_2095	atpA	C	COG0056	F0F1-type ATP synthase, alpha subunit	22	64	79	140	128	78	28
Group1509	USA300HOU_0006	gyrA	L	COG0188	Type IIA topoisomerase (DNA gyrase/topo II, topoisomerase IV), A subunit	23	81	61	143	322	151	52
Group1641	USA300HOU_0709	mgrA	K	COG1846	Transcriptional regulators	24	25	22	2	30	31	111
Group959	USA300HOU_2215	rpoA	K	COG0202	DNA-directed RNA polymerase, alpha subunit/40 kD subunit	25	58	25	159	150	112	8
Group1718	USA300HOU_0802	gapA	G	COG0057	Glyceraldehyde-3-phosphate dehydrogenase/erythrose-4-phosphate dehydrogenase	26	12	15	10	52	39	7
Group75	USA300HOU_1004	qoxB	C	COG0843	Heme/copper-type cytochrome/quinol oxidases, subunit 1	27	5	32	15	46	24	21
Group509	USA300HOU_1581	dnaK	O	COG0443	Molecular chaperone	28	96	64	120	139	225	3
Group1891	SACOL1257	rplS	J	COG0335	Ribosomal protein L19	29	150	13	421	191	80	198
Group1992	SACOL2238	rplD	J	COG0088	Ribosomal protein L4	36	160	16	357	246	120	76
Group1236	USA300HOU_2564	isaA			Transglycosylase	37	232	19	578	4	12	437
Group2123	SACOL1036				Predicted metal-dependent membrane protease	38	172	20	165	62	25	437
Group1789	USA300HOU_0914	prsA1	O	COG0652	Peptidyl-prolyl cis-trans isomerase (rotamase) - cyclophilin family	42	30	23	41	18	46	198
Group558	USA300HOU_1638	tgt	J	COG0343	Queuine/archaeosine tRNA-ribosyltransferase	48	273	66	569	497	266	21
Group1018	USA300HOU_0233	pflB	C	COG1882	Pyruvate-formate lyase	50	9	274	79	598	565	437
Group1431	USA300HOU_0403	ahpF	O	COG3634	Alkyl hydroperoxide reductase, large subunit	53	36	94	25	243	126	52
Group1556	USA300HOU_0577		E	COG0531	Amino acid transporters	58	32	40	37	5	1	437
Group61	USA300HOU_0786	uvrB	L	COG0556	Helicase subunit of the DNA excision repair complex	62	177	205	220	487	475	10
Group73	USA300HOU_1003	qoxC	C	COG1845	Heme/copper-type cytochrome/quinol oxidase, subunit 3	63	17	43	51	157	146	111
Group584	USA300HOU_1664	hemA	H	COG0373	Glutamyl-tRNA reductase	65	15	50	18	35	42	52
Group1669	USA300HOU_0742		M	COG1368	Phosphoglycerol transferase and related proteins, alkaline phosphatase superfamily	66	153	29	226	39	9	198
Group1581	USA300HOU_0622	sarA			Transcriptional regulator	82	167	28	97	2	22	76
Group1496	USA300HOU_0507	cysK	E	COG0031	Cysteine synthase	84	91	119	117	24	133	10
Group111	USA300HOU_1044		D	COG0772	Bacterial cell division membrane protein	91	89	83	70	19	28	437
Group1717	USA300HOU_0801	gapR	K	COG2390	Transcriptional regulator, contains sigma factor-related N-terminal domain	94	18	59	7	161	239	198
Group1589	USA300HOU_0651	sitA	P	COG0803	ABC-type metal ion transport system, periplasmic component/surface adhesin	95	21	1196	21	461	1076	111
Group871	USA300HOU_2104		S	COG4475	Uncharacterized protein conserved in bacteria	102	14	86	30	14	23	437
Group1590	USA300HOU_0652	sitD	P	COG1108	ABC-type Mn2+/Zn2+ transport systems, permease components	112	22	1615	28	554	1205	198
Group1465	USA300HOU_0472	gltB	E	COG0069	Glutamate synthase domain 2	141	275	647	271	22	339	111
Group2903	SAA6008_01950		L	COG3316	Transposase and inactivated derivatives	143	343	1925	1858	169	1983	10
Group1458	USA300HOU_0465	sle1	R	COG3942	Surface antigen	146	515	160	424	10	26	437
Group313	USA300HOU_1294	fmtC	S	COG2898	Uncharacterized conserved protein	148	182	115	67	41	21	437
Group4	USA300HOU_0121	lctP	C	COG1620	L-lactate permease	153	16	211	26	290	237	437
Group483	USA300HOU_1555	sodA	P	COG0605	Superoxide dismutase	157	378	142	113	102	130	21
Group1530	USA300HOU_0544		R	COG0693	Putative intracellular protease/amidase	163	49	123	20	78	71	437
Group2153	USA300HOU_2034	agrC	T	COG2972	Predicted signal transduction protein with a C-terminal ATPase domain	166	33	44	16	16	5	437
Group1267	USA300HOU_2599	fda	G	COG3588	Fructose-1,6-bisphosphate aldolase	169	35	124	22	88	49	437
Group1817	USA300HOU_0955	spxA	P	COG1393	Arsenate reductase and related proteins, glutaredoxin family	179	114	97	45	63	145	10
Group809	USA300HOU_2035	agrA	K,T	COG3279	Response regulator of the LytR/AlgR family	188	48	39	11	23	10	437
Group1027	USA300HOU_2276	sarR			Transcriptional regulator	238	158	138	13	65	62	198
Group274	USA300HOU_1232	glpD	C	COG0578	Glycerol-3-phosphate dehydrogenase	246	1393	403	1199	15	131	437
Group2393	USA300HOU_0031	mecA	M	COG0768	Cell division protein FtsI/penicillin-binding protein 2	254	149	70	29	28	7	437
Group1682	USA300HOU_0755	nrdE	F	COG0209	Ribonucleotide reductase, alpha subunit	275	176	129	42	55	20	21
Group67	USA300HOU_0997		G	COG4193	Beta- N-acetylglucosaminidase	305	322	183	208	25	17	437
Group754	USA300HOU_1891	ftnA	P	COG1528	Ferritin-like protein	327	184	216	17	1779	1946	437
Group94	USA300HOU_1025	ptsH	G	COG1925	Phosphotransferase system, HPr-related proteins	329	137	376	182	225	260	17
Group159	USA300HOU_0126	sirA	P	COG0614	ABC-type Fe3+-hydroxamate transport system, periplasmic component	356	832	343	1706	8	51	437
Group929	USA300HOU_2175	asp23	S	COG1302	Uncharacterized protein conserved in bacteria	435	110	224	54	100	94	4
Group1217	USA300HOU_2531	cidC	E,H	COG0028	Thiamine pyrophosphate-requiring enzymes acetolactate synthase, pyruvate dehydrogenase (cytochrome), glyoxylate carboligase, phosphonopyruvate decarboxylase	592	200	196	155	250	287	10
Group1746	USA300HOU_0847		P	COG1135	ABC-type metal ion transport system, ATPase component	670	514	771	468	21	69	437
Group235	USA300HOU_1188	rpsB	J	COG0052	Ribosomal protein S2	730	1761	1286	1572	2128	2151	8
Group688	USA300HOU_0192	ausA	Q	COG1020	Non-ribosomal peptide synthetase modules and related proteins	731	346	746	171	11	48	437
Group1412	USA300HOU_0377	metE	E	COG0620	Methionine synthase II (cobalamin-independent)	762	1218	1022	1090	1	8	437
Group1862	SACOL1114	mntH	P	COG1914	Mn2+ and Fe2+ transporters of the NRAMP family	866	447	108	6	324	66	76
Group1484	USA300HOU_0494	veg	S	COG4466	Uncharacterized protein conserved in bacteria	915	1011	702	511	957	826	17
Group1150	USA300HOU_0251	ldh1	C	COG0039	Malate/lactate dehydrogenases	1059	2	1059	1	1100	1666	437
Group1272	USA300HOU_2605	betA	E	COG2303	Choline dehydrogenase and related flavoproteins	1205	1508	1431	1615	1991	1876	10
Group1958	USA300HOU_0191				Major facilitator superfamily transporter	1334	1428	1362	568	20	34	437
Group1370	USA300HOU_0324		P	COG2116	Formate/nitrite family of transporters	1365	19	1698	65	1199	1692	437
Group1748	USA300HOU_0849		P	COG1464	ABC-type metal ion transport system, periplasmic component/surface antigen	1370	664	1163	606	6	29	437
Group1570	USA300HOU_0610	adh1	R	COG1064	Zn-dependent alcohol dehydrogenases	1426	37	1862	24	1619	1833	437
Group1110	USA300HOU_2369	narT	P	COG2223	Nitrate/nitrite transporter	1626	83	1862	9	2044	1941	437
Group1413	USA300HOU_0378	metH	E	COG0646	Methionine synthase I (cobalamin-dependent), methyltransferase domain	1739	1774	1982	1714	9	72	437
Group2322	SACOL2505	sasG	S	COG3583	Uncharacterized protein conserved in bacteria	1787	1600	2159	1584	2040	2212	4
Group1415	USA300HOU_0380		E	COG0626	Cystathionine beta-lyases/cystathionine gamma-synthases	1844	1988	2086	2078	13	92	437
Group2817	USA300HOU_0076		L	COG3547	Transposase and inactivated derivatives	1861	1474	2247	2246	1222	2240	21
MRSA252_seq_669	SAR0721		Q	COG2132	Putative multicopper oxidases	2259	2287	2247	2246	2276	2246	17
Group2424	USA300HOU_1382				Hypothetical protein	2274	2287	2247	2246	2276	2259	17
